# Supplementary material for: Immediate Dosage Compensation Is Triggered by the Deletion of Y-Linked Genes in Silene latifolia
Source: Curr Biol. 2019 Jul 8;29(13):2214–2221.e4. doi: 10.1016/j.cub.2019.05.060 (PMC6616318; doi:10.1016/j.cub.2019.05.060)
Supplement: Table S2. List of Y-Linked STS Markers and Primers Used in This Study for Y-Deletion Mapping, Related to Figure 2 [file mmc3.xlsx]

## Sheet: Table_S2
Marker name	Forward primer (5' to 3')	Reverse primer (5' to 3')	Reference
benM_cn177384	GTCAAATTGCTCATCGTTGC	ATGAGCGATCAAAAACACCA	This study
benM_cnt100749	CCGATCCTCACGATCTTCAT	TGATTTGGAGACGATGACCA	This study
benM_cnt109093	ATGGGGCAGTCCTCTTTTCT	AGGACAGACAGGCCAGACAT	This study
benM_cnt112237	ACCACAGTTAGGCGTGGTTC	GCTTAGCAGGCCCTTTTTCT	This study
benM_cnt119270	TTGTGGCTCTGCAGCTCTTA	TCAAAGGCCGTCACATTACA	This study
benM_cnt119343	GTTGTCGGGGGTAGTTAGCA	GGGGAGGCTCTTCCTAAATG	This study
benM_cnt119903	AAGGGACAAAGAGCACCGAG	TGCCATCGTCAGCATGTCTT	This study
benM_cnt127280	CCTTTCAATCTTCATCATTCACA	CCGAAATCAACAGTGAGCAA	This study
benM_cnt127319	CCCCACTACCCCTACTCCTC	CGTCACTCCCACACAACATC	This study
benM_cnt134611	CAAGTTCAAGCGCCTTTTTC	TTGTTAGCCGAACTCCCAAC	This study
benM_cnt148912	CACATCCTCTCCAGCCTCTC	CCCCTCAAATCAGAAAACCA	This study
benM_cnt150704	CTGCACATTCGACGCATTTA	TGACTTTTGCTTTCGCCTTT	This study
benM_cnt154719	GATCGTTCGTTTGGCATTTT	ACCAGACAGAACCACCAAGG	This study
benM_cnt156270	AATTTCCCCCAAATTCGTTC	GTCGATCTGCGAAGACATCA	This study
benM_cnt156971	CCTCAGAGAAAACCGCAGAC	CAACTGGTGTCCCCAACTCT	This study
benM_cnt159080	GGCTCGGGACAGTTGAATAA	ACGGTCGTAGGATTGCTCTG	This study
benM_cnt164539	AAGCTTTGTGAGGTGGTCGT	CTACATTGCTGCCCTCCATT	This study
benM_cnt169814	CTCGGTAACGGGGAACAACA	CCTCCCTCGTGACATTGCTT	This study
benM_cnt178402	TCAGATCTGCTGGAGTGGTG	TAAAAGGGAGGGAGCCATTT	This study
benM_cnt180555	ATTCCTGAATGGTGGTCTCG	GTTTTGCGGTCGAGGTTAAA	This study
benM_cnt181166	ATCACACGACTCACCCATCA	GAGTTCTGACAATGCGCAAA	This study
benM_cnt184925	AATTGCATTGGCCAGGTTAG	GCTTATGGCCCTGTTTGTGT	This study
benM_cnt185857	GCATCCAAACTGGTTTTTCG	ATATGGTGGCTGAGGCAGAG	This study
benM_cnt189958	GTCGTCGAATGGAGGGTCTA	TGCTTCGTTCTCGACGTATG	This study
benM_cnt197105	CGTCCACACCACCTTTCCTT	GGCTAAGGTGGCCTTCCATT	This study
benM_cnt199178	TGAGGACCACAGGTGAACAA	ACCCGCCCTCTGACTTATTT	This study
benM_cnt203466	TAACCACCTTGCCTCCAAAC	CCAAGGCACCAACAGGTACT	This study
benM_cnt205021	GGGCCATCCTGTCTCTGATA	ATTCCACCAACCCAAGTCAA	This study
benM_cnt211723	ATCCTTCCTCCGACCTTTGT	CCTCCGACCTCTGACAAAAA	This study
benM_cnt21227	GAATTGGGTTGGAGGGAAAT	TAGCCCTGCCAATTGTTTTC	This study
benM_cnt21228	TCGATGCGACTTGATTTGAG	GCAACGTTTCACAACCCTTT	This study
benM_cnt227529	TGTGGAACCATCCCCTATGT	TCAGCGGAATCACAGAGATG	This study
benM_cnt241233	ACGGGTATTCGCCTCTCTTT	CAGAAAGCCAGGAAGCTACG	This study
benM_cnt242551	TGACTGAGACGCGATAATGC	AGTTCACAGGTCAGCCATCC	This study
benM_cnt244212	CGCGATAGGTGGCTTAACAT	GAAGCAGGGAAATTGGATCA	This study
benM_cnt245553	CCATCGCGCCCTAATAACTA	ATTGAGGACACACCCAAAGG	This study
benM_cnt248157	CTCCGGAGGGACTATGAACA	CAAACCCAAACACAATGCTG	This study
benM_cnt25714	GGAAGGACGATTGAGGTGAA	CCCTACAAACGTTGCGAACT	This study
benM_cnt258805	AAACAAATCACAACACCCATTT	AGGGGGTCGAATTGTCTCTT	This study
benM_cnt259426	GGATCTGCTGCTGTCTGTGA	GCTGACAAGGGCAAAAGAGA	This study
benM_cnt266586	AGGTCTGTTATTGGCGATGG	ACTCCCGGGTAAAATTCCTG	This study
benM_cnt267179	GAAAAGCTCGCAGTGAAACC	GAAAGACGAAGCGATGGAAG	This study
benM_cnt269464	CGCCGGAATCACTTATGTTT	CCTCTCCCTATCCCTCATCC	This study
benM_cnt271160	TGGACTATTGCCGCTTAACT	CCTTTTGACGTGCCTGTTCT	This study
benM_cnt273602	GGCGATGACGGAGTAGGTAA	ATTTGAGGCGTTTTTGATGG	This study
benM_cnt273354	GGAAATGTTGGAAAGCTGGA	TCATTCTAATCCGCCCATTC	This study
benM_cnt273602	GGCGATGACGGAGTAGGTAA	ATTTGAGGCGTTTTTGATGG	This study
benM_cnt281497	AAACTCGACCATCCCACAAG	GGGGAATCCGCTCTAAAGAA	This study
benM_cnt284317	CCCTTTGTCTCACACCCATT	ACCACAGTCCCTCCATTCCT	This study
benM_cnt287664	CTCACCAGCACTTTTGTGGA	GTGCTTTGGTACCACCGATT	This study
benM_cnt293838	CGACCACTGCTCTTTTCACA	GAAGTCATCGGCATCAAGGT	This study
benM_cnt297476	GAGGCGACATTGAAAGAAGC	TGGGATTGAATTAAGTTGTCG	This study
benM_cnt312193	AGCCAGGAGACCCTTAGAGC	CAAGCATCATACGGGAGAGG	This study
benM_cnt316260	CCCCTCTTTCTCATTCTCACA	AGCGTGGTGGTGGTAGAGAG	This study
benM_cnt318980	TAAACCGATCTGAGCAAGCA	CCACTTTCATCCACCAATCA	This study
benM_cnt31933	GTCGGGTTTTACTGCTGACG	GTGAGCTCGACCAGACCTTC	This study
benM_cnt322189	AGAGCGGGCAGAATTTGTTA	TCGGTTATCCCACCACATTT	This study
benM_cnt326928	ATGGCCCAACATTAACTTGC	GGCTGGTGGTTTGTGGATAC	This study
benM_cnt32765	TGAGATCAGCGTTGGTTGAG	TTGATCTCATCCCCCTTCAG	This study
benM_cnt330568	CCCATTACCGTCAATGATCC	TTTAACGTTTGGGAGGCAAC	This study
benM_cnt337260	AAGAGAAGTGCGGGATGCTA	CCAACCCGTAAACCTAACCA	This study
benM_cnt338211	TTTTTACTGCGTTGCACTGG	TCGAGATCCTTCCTGATTGG	This study
benM_cnt338476	GTATGGGCCGGATTATGATG	CGTCTCCACCACCTCAATTT	This study
benM_cnt349092	GTCGGTTGCCTGTCCACTAT	CCTTGAATCTGGCGTTTGTT	This study
benM_cnt358454	CAAAAATGTGGTTGCAGGTG	TACATCGACTGCTGCCACTC	This study
benM_cnt358597	AGGGCGCTTACGTGAGACTA	CAGCAGCTTCTACACCACCA	This study
benM_cnt368708	CCTGCAGATGCGTTTTGTAA	ACGGGCACACATAATTGGAT	This study
benM_cnt37087	CATCTGGCAACACATCATCC	GGCGAGACACTACAGCAACA	This study
benM_cnt382942	GTGAGCAGCACTTGATTGGA	CATCACCTCACCTTCCCCTA	This study
benM_cnt383201	TATCGAGCCGGATAGGATTG	TCCTGTAGGCCATCCAAGAC	This study
benM_cnt405584	GTATTGCTTCCTGCGGTGTT	GATGGTGCACAGTCCAAATG	This study
benM_cnt417731	AACAAGGGAACAACCGTCAG	CCAAACAGTCACTGCGAGAA	This study
benM_cnt42298	CAGCAAAAGCTTGCCTTACC	ACCGGTTAGTTCGCTGAATG	This study
benM_cnt428023	CGCGAAAATGACAAGGATTT	AGATTGGAGCGAAAGAACGA	This study
benM_cnt429334	CTTCCTCACCCCAACAAAAA	TGTCGGCAACATGAGAAGAG	This study
benM_cnt43985	TCAGCAGAGGAGGGTGAGAT	CGCGTTTTACCCCTCATTTA	This study
benM_cnt440747	ATCCATGATTTGCTGGCATT	CCGCTTTCAGTACGGGAATA	This study
benM_cnt46127	GCTGCCGGTCTATTTCTCAC	CCCCAATCAGAGTCGGAGTA	This study
benM_cnt66519	TTGGACGTCTCAAAGAACGA	TCTCAGCTCCCTCAAACTGG	This study
benM_cnt69146	TTGCGAAACTCAGGGAGACC	GTGAGCGTTTGAAGTTGCGT	This study
benM_cnt71529	CAAAATTTGTGCAGTTGGTGA	TTGATTTGGGCAAAGATGGT	This study
benM_cnt76048	TGTCGTTGACGCGACTTTAG	GCATCAAATTGGCTTGGAAT	This study
benM_cnt78064	CAATTACCCAGCCTGATCGT	TGCAGCACCAGGTCTGTAAG	This study
benM_cnt80454	TGTGCTGCAGGAGTTAATGC	TCATTCATGCAGCCGAGTAG	This study
benM_cnt91196	ATGACCTTTGCGGTAGGATG	TGACCGGTCTTGTTTTTGCT	This study
benM_cnt92491	GAAGGGAGGAGGGAGAGAAA	TGTTCGCACAGAAAGGGTAA	This study
contig00515Y	TCCCTTGCTGGTCCAACTAC	TCCTTCAAAAGATCGCCACT	This study
contig01089Y			[S1]
contig01402Y			[S1]
contig01455Y			[S1]
contig02064Y			[S1]
contig02096Y			[S1]
contig02118Y			[S1]
contig02417Y			[S1]
contig03376Y			[S1]
contig03837Y			[S1]
contig03968Y			[S1]
contig04032Y			[S1]
contig04554Y			[S1]
contig04719Y			[S1]
contig05982Y			[S1]
contig06011Y			[S1]
contig06349Y			[S1]
contig06721Y			[S1]
contig06843Y			[S1]
contig06952Y	CGTGACTGTCAAACGGAGACA	GCCTTCACTCACTCCATCTC	This study
contig08194Y			[S1]
contig08525Y			[S1]
contig08635Y			[S1]
contig08645Y			[S1]
contig09144Y			[S1]
contig09315Y			[S1]
contig09628Y			[S1]
contig10124Y			[S1]
contig12985Y			[S1]
contig14550Y			[S1]
contig14965Y			[S1]
contig15251Y			[S1]
contig16208Y			[S1]
contig16568Y			[S1]
Contig17185			[S1]
contig17233Y			[S1]
contig17931Y			[S1]
contig19402Y			[S1]
contig20685Y			[S1]
contig22556Y			[S1]
contig23003Y			[S1]
contig23089Y			[S1]
contig23128Y			[S1]
contig23217X			[S1]
contig23440Y			[S1]
contig23791Y			[S1]
contig24006Y			[S1]
contig24682Y			[S1]
contig29500Y	TCATGAAAGATCGATATCGGCAGCT	ACCTGAGTGTTCATAATCTGGATCC	This study
MK17			[S1]
MS2			[S1]
MS7			[S1]
ScD12			[S1]
SCQ14			[S1]
SlAP3Y			[S1]
SlCypY			[S1]
SlY6a			[S1]
SlY8			[S1]
SmicSy6			[S1]
STS609	ACAGCAAATGAAGCTAAGCAAGTCC	CCTTGTCTCTCTGTGGTTCGACC	This study
Y_contig10410	GGTCCTAAAGGCATGGACAA	AATCAGGTTCCTTGCCACAC	This study
Y_contig1367	AACTTGAGGAGGCCGTTCTT	CCTCGGGTGTAGATCGGTTA	This study
Y_contig16388	GCAATCTACACCGTCGGATT	ACCTTCCCGGCTAAGTTTGA	This study
Y_contig17858	GAATGGTGTCCCTGGGAGTG	GCTCCGGAAACAACCCAGTA	This study
Y_contig18253	TAAAGCAACAGCCGGGAACGA	CCTCGTTACCATTTGTATCAGC	This study
Y_contig2158	CTCTGATACGGGTTCCCAGA	CGAAGCAAGGACTCTGAAGC	This study
Y_contig2658	CCGTTAGCTGGGAAACTTGA	CAGCTGCACTTCTTCCACAA	This study
Y_contig2675	TAGAAACCAAGGCAGCACTAAAAAG	CACAAATCTGAATGTCTGACCACAA	This study
Y_contig2909	GTCACACAAAGGCCTCCAAT	GCATGTATTCCTTGCCACCT	This study
Y_contig3472	CCGGAAATTACAGTCGGGTG	CTTCCTTTGCCCCGAATCACT	This study
Y_contig4411	GTTGCAGCAAACATACGCCA	GGGTGCGTTCAGTAACTCCA	This study
Y_contig508	AGAAACAGTGAGGGTGAGCG	GAACCACTGCATCCTGGTCA	This study
Y_contig6860	GAGGTGAGCCGAGATGTAGC	CCGTCACGGCCTCTAAATGT	This study
Y_contig762	GGCTGTGAGGAACTATAAGTCG	GATCAAGTCGATTCCTCAGAAAA	This study
Y_contig797	AGCAATTGTTCCACCAAAGC	CAGCAAGTCCATCTTCAGCA	This study
Y_Contig8292	ACTTCATACCCGCAATCCTG	GAGGGTCAGGGAACTTAGCC	This study
Ycontig_13417	GTGTATAGACCTGTCAAAGACTG	TTCGGTTAGAATACGGGTCAG	This study
