# Supplementary material for: Immediate Dosage Compensation Is Triggered by the Deletion of Y-Linked Genes in Silene latifolia
Source: Curr Biol. 2019 Jul 8;29(13):2214–2221.e4. doi: 10.1016/j.cub.2019.05.060 (PMC6616318; doi:10.1016/j.cub.2019.05.060)
Supplement: Table S3. Genomic and Transcriptomic Coverage of the LG4 Linked Genes in Mutant and Controls, Related to Figure 3 — Genes deleted in mut3-98 are shown with a tick. [file mmc4.xlsx]

## Sheet: Table_S3
	Genomic data		Transcriptomic data (FPKM)
Gene	RPKM ratio mut3-98/control		Controls	mut3-98	mut3-98/control	Deletion
Contig10313	0.5007		23.3433	13.2067	0.565758	✓
Contig10558	0.519		114.103	33.47	0.293331	✓
Contig10563	0.6194		123.417	42.3033	0.342768	✓
Contig10785	0.5312		13.5433	8.34667	0.616293	✓
Contig11038	0.5156		18.5333	5.44	0.293525	✓
Contig11165	0.4968		126.57	14.9333	0.117985	✓
Contig12006	0.5609		32.2833	21.12	0.654208	✓
Contig12722	0.4923		15.0667	5.06667	0.336283	✓
Contig13534	0.4255		74.79	30.0267	0.40148	✓
Contig13557	0.489		53.75	34.3967	0.639938	✓
Contig13643	0.5651		37.7167	17.0767	0.452762	✓
Contig13650	0.4467		110.033	46.74	0.42478	✓
Contig14032	0.571		327.327	161.877	0.494542	✓
Contig14261	0.4376		23.48	14.2133	0.605338	✓
Contig14524	0.5903		72.2667	37.45	0.51822	✓
Contig15214	0.4972		20.3533	12.62	0.620046	✓
Contig15226	0.3974		30.8167	14.6467	0.475284	✓
Contig15248	0.5859		174.02	74.62	0.428801	✓
Contig15282	0.5084		29.63	22.61	0.763078	✓
Contig15692	0.4766		37.2033	20.0867	0.539916	✓
Contig15729	0.5885		10.3667	2.86	0.275884	✓
Contig15996	0.4341		110.787	46.3933	0.418763	✓
Contig16634	0.5868		38.9533	30.4833	0.78256	✓
Contig17382	0.4379		74.1633	46.5067	0.627084	✓
Contig18173	0.4161		550.777	223.84	0.406408	✓
Contig1954	0.4537		23.2833	12.4567	0.535004	✓
Contig2128	0.396		27.3833	15.9367	0.581984	✓
Contig2232	0.5935		23.15	11.2267	0.484953	✓
Contig2266	0.5084		24.6233	13.55	0.550291	✓
Contig2642	0.3924		21.3133	13.4367	0.630435	✓
Contig3115	0.4914		0.923333	0.89	0.963899	✓
Contig3284	0.4205		24.3433	7.19	0.295358	✓
Contig3607	0.6242		18.1133	3.63667	0.200773	✓
Contig3861	0.4523		62.32	51.0267	0.818785	✓
Contig4347	0.6069		287.77	81.9733	0.284857	✓
Contig5067	0.6159		19.6433	14.5533	0.740879	✓
Contig5123	0.4711		64.7867	45.3233	0.699578	✓
Contig6022	0.5564		14.1567	4.69667	0.331764	✓
Contig6527	0.5249		30.6067	13.49	0.440754	✓
Contig7764	0.5249		24.2867	33.9367	1.39734	✓
Contig8443	0.5679		32.3233	14.1933	0.439105	✓
Contig8723	0.6766		40.8467	24.9967	0.611963	✓
Contig8759	0.5536		19.3433	13.47	0.696364	✓
Contig8887	0.5558		197.49	108.137	0.547555	✓
Contig9084	0.5621		101.14	92.1133	0.910751	✓
Contig9088	0.4198		51.07	28.08	0.549834	✓
Contig9138	0.5715		34.2067	21.4367	0.626681	✓
Contig9528	0.4408		25.9467	11.36	0.437821	✓
Contig9702	0.7		17.8967	7.54	0.421308	✓
Contig10218	1.022		18.36	27.5167	1.49873	-
Contig10253	1.1491		49.02	87.9533	1.79423	-
Contig10476	0.9849		64.2833	59.1533	0.920197	-
Contig1095	0.9467		43.9767	51.8333	1.17866	-
Contig1100	0.7774		38.73	20.04	0.517428	-
Contig11083	1.0102		20.27	20.2433	0.998684	-
Contig11129	1.3565		10.96	12.66	1.15511	-
Contig1121	0.8921		168.233	176	1.04617	-
Contig1129	1.0551		300.32	194.783	0.648586	-
Contig11534	0.7301		66.6267	32.48	0.487492	-
Contig11759	0.6352		31.3	16.15	0.515974	-
Contig12069	0.8819		22.2567	13.7767	0.618991	-
Contig1248	0.9591		28.5567	31.7933	1.11334	-
Contig12527	0.9593		47.55	54.3133	1.14224	-
Contig1262	1.0706		119.463	123.98	1.03781	-
Contig12676	0.9293		13.4067	9.95333	0.742417	-
Contig12693	1.012		77.53	106.64	1.37547	-
Contig13166	0.9932		40.6867	44.2533	1.08766	-
Contig1325	0.9041		104.453	72.5867	0.69492	-
Contig1330	0.8281		25.8533	21.6867	0.838834	-
Contig13483	1.0797		43.8533	45.63	1.04051	-
Contig14511	0.9989		40.08	7.29333	0.181969	-
Contig14918	1.1451		113.737	96.29	0.846605	-
Contig15079	1.0135		52.5967	39.82	0.757082	-
Contig15295	0.948		35.43	46.9967	1.32647	-
Contig1532	0.6065		26.95	16.4067	0.608782	-
Contig15397	1.0416		30.6667	54.48	1.77652	-
Contig15432	0.9892		214.897	201.723	0.938699	-
Contig15449	1.089		23.26	33.87	1.45615	-
Contig15928	0.9895		79.2633	38.66	0.487741	-
Contig15984	1.0364		672.567	534.083	0.794097	-
Contig16128	0.9104		67.1467	98.1533	1.46178	-
Contig16244	0.8433		289.853	174.133	0.600764	-
Contig16310	0.8935		203.37	272.84	1.34159	-
Contig16358	0.8282		58.6433	20.0867	0.342523	-
Contig1636	1.0176		76.9333	45.93	0.59701	-
Contig16406	0.9374		46.58	46.5933	1.00029	-
Contig1649	1.0706		38.2067	30.7667	0.80527	-
Contig16633	1.0638		297.887	236.82	0.795	-
Contig17025	0.8202		108.14	115.73	1.07019	-
Contig17033	1.111		413.723	332.657	0.804056	-
Contig17039	1.1676		26.86	22.3367	0.831596	-
Contig17542	1.1435		20.3567	15.1467	0.744064	-
Contig17634	1.0133		172.837	101.037	0.584579	-
Contig17656	0.9985		25.59	21.2333	0.829751	-
Contig17752	0.9837		46.0367	74.0367	1.60821	-
Contig18060	0.9745		171.643	147.037	0.856641	-
Contig18204	0.8239		34.94	27.9633	0.800324	-
Contig18583	0.9041		7.11333	21.5367	3.02765	-
Contig2045	0.9449		23.95	21.3733	0.892415	-
Contig2157	0.985		53.4433	41.1667	0.770286	-
Contig2167	0.9863		32.1267	27.8	0.865325	-
Contig2316	0.9618		54.08	82.37	1.52311	-
Contig2360	1.0993		49.2233	53.05	1.07774	-
Contig2557	1.0256		48.1467	53.6133	1.11354	-
Contig2818	0.9504		13.2467	15.7	1.1852	-
Contig3254	1.0214		20.3067	20.0967	0.989659	-
Contig3863	1.3594		22.4833	23.8933	1.06271	-
Contig3934	0.9503		75.1067	93.5633	1.24574	-
Contig4007	1.4105		3.89	1.05667	0.271637	-
Contig4263	0.8264		532.773	177.243	0.332681	-
Contig4383	0.9772		30.39	68.9467	2.26873	-
Contig4444	1.0952		26.2933	119.21	4.53385	-
Contig4542	0.9246		75.4933	188.22	2.4932	-
Contig4592	0.9632		26.28	35.9	1.36606	-
Contig4820	0.8529		268.87	486.26	1.80853	-
Contig4837	0.7208		65.24	42.38	0.649601	-
Contig5167	0.6608		6.06667	1.95	0.321429	-
Contig5224	0.9577		132.873	42.7567	0.321785	-
Contig5257	1.068		119.11	414.357	3.47877	-
Contig5327	1.0777		32.2733	31.2033	0.966846	-
Contig5384	0.8565		105.42	103.96	0.986151	-
Contig544	0.9287		330.65	195.823	0.592238	-
Contig5672	1.0777		8.17333	60.3933	7.38907	-
Contig8430	1.0187		46.6567	48.92	1.04851	-
Contig8498	0.98		43.3567	29.27	0.675098	-
Contig8506	0.986		49.0033	47.1033	0.961227	-
Contig8595	1.0848		38.4067	5.60333	0.145895	-
Contig8761	1.1171		138.21	130.523	0.944384	-
Contig8854	0.6632		31.6833	18.0333	0.569174	-
Contig8905	0.9495		102.363	150.537	1.47061	-
Contig8965	0.87		950.853	561.14	0.590144	-
Contig8988	1.0201		507.75	329.473	0.648889	-
Contig899	0.9902		179.683	127.75	0.710973	-
Contig920	0.9642		59.27	48.24	0.813902	-
Contig9533	1.063		148.21	165.557	1.11704	-
Contig9539	1.0383		46.2433	52.9333	1.14467	-
Contig9550	0.8807		32.6167	27.2467	0.83536	-
Contig9575	1.0665		39.09	44.62	1.14147	-
Contig9779	0.9004		409.01	340.487	0.832465	-
Contig982	0.971		27.8567	49.8033	1.78784	-
Contig9941	1.0034		326.893	205.893	0.629849	-
