# Supplementary material for: Immediate Dosage Compensation Is Triggered by the Deletion of Y-Linked Genes in Silene latifolia
Source: Curr Biol. 2019 Jul 8;29(13):2214–2221.e4. doi: 10.1016/j.cub.2019.05.060 (PMC6616318; doi:10.1016/j.cub.2019.05.060)
Supplement: Data S1. Leaf and Bud Gene Expression Data Used in the Study, Related to Table 1 and Figures 1 and 2 — Expression values are measured as FPKM (read fragments per kilobase of reference per million read fragments mapped). Genes deleted on the Y chromosome are highlighed in yellow, while their X gametologs (Xdel genes) are highlighted in green. All other (non-highighted) X-linked genes belong to Xnondel category. Y-linked genes with deletions are sorted according to their position in the Y-deletion map (Table S1) - the location is shown in column “Yregion,” which corresponds to “Yregion” highlighted in green in Table S1. [file mmc5.xlsx]

## Sheet: Data_S1
	Chr	Leaf expression																			Bud expression
Gene	Y:X:A	Controls	M441	EGP4	EGP14	EGP15	EGP16	EGP17	ESS1	ESS4	ESS5	ESS7	ESS8	ESS11	K034	GPSS1	ESS10	M51	mut3-70		Controls	M441	EGP4	EGP14	EGP15	EGP16	ESS4	ESS5	ESS7	Gene	Yregion	PCR-checked deletion
RNAseq data (Gb)		6	2.2	7	6.3	6.1	7	6.4	6.6	8.3	6.2	6.6	8.4	6.5	4.1	6.7	4.9	5.4	4.8		6	5.1	5.5	7.7	7.3	7.4	2	7.6	2.5	RNAseq data (Gb)
Technical replicates		3	1	3	3	3	3	3	3	3	3	3	3	3	2	3	2	3	3		3	2	2	3	3	3	1	3	1	Technical replicates
FPKM values for Y-linked genes deleted in at least one of the mutants (deleted genes are highlited in yellow):
Y_Contig4128	Y	20.263	0	9.22	16.07	12.91	15.98	16.76	0	17.12	10.3	14.83	9.79	11.39	15.48	16.94	23.3	16.02	13.87		15.2	0	9.6	15.8	11.2	14	12.7	9.4	8.5	Y_Contig4128	1
Y_Contig8266	Y	6.673	0	4.86	5.68	5.34	5.61	6.44	0	5.42	3.97	5.77	5.68	6.74	4.73	6.06	4.95	5.55	5.98		9.5	0	8.5	7.9	8.6	7.6	8.6	7.6	6.9	Y_Contig8266	1
Y_Contig9581	Y	12.217	0	14.33	13.26	14.65	15.87	23.31	0	15.3	11.93	11.12	14.62	14.79	14.18	16.73	15.56	14.96	19.56		22.3	0	22.5	25.9	27	26.6	12.5	14.3	14.9	Y_Contig9581	1
Y_Contig10259	Y	58.017	0	67.5	54.03	49.77	67.57	108.89	0	67.39	48.15	36.64	47.45	70.85	71.95	71.43	59.66	38.99	43.97		44.9	0	51.2	60.3	50	54.9	50.6	55.6	42.7	Y_Contig10259	1
Y_Contig15546	Y	21.403	0	11.75	20	19.36	27.48	25.7	0	27.51	13.89	20.26	11.35	11.83	14.19	17.3	32	23.01	20.15		18.6	0	12.2	18.5	10.3	13.1	9	11	15.9	Y_Contig15546	1
Y_Contig18232	Y	44.737	0	27.85	50.65	70.53	56.64	31.32	0	60.1	47.56	45.17	49.31	52.47	53.51	53.45	66.71	62.06	64.37		57.1	0	77.6	51.8	82.4	68.6	105.8	85.4	90.1	Y_Contig18232	1
Y_Contig10321	Y	2.76	0	4.18	3.03	3.5	3.76	2.86	0	3.82	2.18	3.37	3.64	4.13	3.68	3.24	5.67	1.7	8.74		2.8	0	3.6	3.4	2.9	3.4	2.2	3	2.6	Y_Contig10321	1
Y_Contig8715	Y	15.447	0	11.02	10.95	12.6	6.47	7.63	0	10.28	13.43	15.14	8.2	10.89	12.86	11.88	9.45	10.35	10.01		12.8	0	11.9	10.6	14.6	12.8	15	16.9	14.5	Y_Contig8715	1
Y_Contig9467	Y	4	0	3.40667	5.71667	4.27333	3.24667	4.125	0	3.52333	3.25333	4.66667	5.21667	4.21667	3.06	4.54333	4.3	4.45	3.47		9.12667	0	8.675	7.84667	9.68667	9.66	8.5	7.11333	5.72	Y_Contig9467	1
Y_Contig47	Y	16.303	0	19.28	18.42	11.61	8.71	20.08	10.2	17.01	15.36	11.89	12.27	14.05	12.55	13.31	11.05	17.93	13.3		15.5	0	16.6	13.2	16.9	15	18.5	17	16.6	Y_Contig47	2
Y_Contig1328	Y	12.417	0	14.77	10.65	12.41	10.04	10.61	14.58	10.32	11.57	12.42	11.27	11.54	12.61	12.02	7.02	6.22	6.49		10.8	0	15	11	10.5	13	10.6	12.6	10.3	Y_Contig1328	2
Y_Contig17533	Y	39.433	0	40.11	46.98	51.76	36.97	34.63	24.44	34.72	49.92	40.16	29.61	34.62	31.43	31.69	31.8	57.13	43.14		23.9	0	26.3	29.6	23.3	27.3	28	23.8	26.4	Y_Contig17533	2	✓
Y_Contig18327	Y	40.827	0	42.27	47.17	42.23	35.43	27.68	45.06	29.8	23.51	45.84	38.65	58.13	51.82	52.16	64.02	64.89	71.29		50.6	0	58.4	54.9	49.1	48.7	56.4	62.3	54.4	Y_Contig18327	2
Y_Contig61	Y	7.94	0	4.63	3.62	6.43	5.72	3.51	6.55	5.02	6.08	3.86	6.07	8.59	7.83	4.71	6.06	9.19	5.62		4.7	0	4.2	5.2	4.2	5	1.2	5.2	5.8	Y_Contig61	2
Y_Contig81	Y	26.117	0	26.99	28.54	29.47	31.14	23.14	28.81	27.8	25.14	28.69	22.44	24.42	24.03	23.52	30.99	30.99	41.41		42	0	44.2	40.4	46.5	41.7	42.8	36	36	Y_Contig81	2
Y_Contig846	Y	7.253	0	5.58	7.78	5.88	8.07	10.67	9.17	7.04	5.53	5.71	6.36	10.21	7.41	9.04	9.16	10.26	14.04		11.1	0	12.1	15.3	14.7	13.9	10.9	9.1	13.8	Y_Contig846	2	✓
Y_Contig4402	Y	12.473	0	4.83	9.44	8.56	11.23	8.58	0.66	13.9	10.05	26.93	9.92	10.8	23.55	22.55	13.61	8.68	13.92		44.3	0	21.1	16.3	17	19.8	32.2	22.1	45.5	Y_Contig4402	2
Y_Contig13918	Y	11.57	0	15.38	3.6	13.15	7.67	3.3	5.37	5.4	7.68	9.47	8.56	8.75	9.04	7.86	6.13	1.83	3.28		2.6	0	6.2	1.6	2.6	3.9	3.1	2.9	5.4	Y_Contig13918	2
Y_Contig6860	Y	7.66667	0	8.99333	8.04667	8.67667	9.89667	5.695	7.50333	8.67	11.44	10.3933	11.04	11.0433	6.37	8.99667	5.95	4.66	2.64		12	0	12.3	10	15	12.1	20.5	12.6	10	Y_Contig6860	2	✓
Y_Contig9019	Y	22.8333	0	18.4	23.4233	21.6033	22.3633	20.04	21.5267	20.4533	23.6133	28.3667	18.5867	23.9667	18.255	20.1433	21.14	23.46	18.8		38.6	0	36.9	31.1	45.3	39.6	43.1	43.9	42.6	Y_Contig9019	2	✓
Y_Contig9863	Y	10.263	0	10.79	7.46	11.5	11.54	5.03	9.14	12.95	11.6	10.84	11.02	7.69	10.75	8.01	12.47	11.8	5.23		3.34	0.215	5.025	3.36667	3.99	3.21	5.5	5.82333	3.95	Y_Contig9863	2
Y_Contig8408	Y	4.33333	0	4	4.66	6.44667	4.74667	2.79	4.04333	5.85	5.17667	5.26	5.07667	6.03	4.56	5.54333	3.295	2.05	2.95		7.2	0	9.2	6.7	7.1	7.9	5.4	7	7.5	Y_Contig8408	2
Y_Contig15398	Y	28	0.2	19.6	27	25.2	24.9	21.6	26.8	23.4	30.2	30.3	19.6	24	23.2	27.7	27.1	28.6	21.2		23	0.1	22.1	26.5	24.5	25.6	34	32.7	28.7	Y_Contig15398	2
Y_Contig15970	Y	25.6	0.4	35.2	54	29.8	43.2	37	0.2	30.3	27.8	40.9	34.1	46.5	33.4	45.8	35.9	28.5	27.7		51.7	0	50.4	59	63	53.7	51.8	58.7	38.9	Y_Contig15970	2
Y_Contig17665	Y	24.6	0.1	25.7	24.7	26.2	26.6	17.7	28.3	22.8	21.8	24.6	24.8	32.7	25.9	24.5	27.1	37.2	26.2		31	0	33.3	28.7	31.9	30.3	32.4	32.2	27.5	Y_Contig17665	2
Y_Contig12532	Y	65.8	0.4	61.1	72.6	67.3	64.2	64.7	66.6	62.7	58.9	78.9	52.1	57.1	59	0.4	61.3	73.8	59		87.4	0	73.1	65.6	85.4	77.7	67.4	70.5	73.4	Y_Contig12532	2
Y_Contig3755	Y	5.433	0	3.83	7.75	6.3	6.74	7.45	5.88	6.08	5.37	8.42	5.22	4.81	6.52	0	5.44	5.2	8.74		9.9	0	7.9	10.6	11.6	10.7	6.8	7.7	7.9	Y_Contig3755	2
Y_Contig797	Y	8.073	0	0	0	0	6.89	4.66	4.9	6.38	7.03	7.2	6.24	7.05	6.5	0	4.68	8.91	5.95		11.8	0	0	0	0	6.8	12.1	10.2	10.7	Y_Contig797	3	✓
Y_Contig4400	Y	104.26	0	0	0	0	76	25.94	107.23	82.8	70.51	73.42	47.47	87.47	72.75	0	80.52	143.11	111.44		85.7	0	0	0	0	32	68.2	89.9	63.7	Y_Contig4400	3
Y_Contig904	Y	15.02	0	0	15.08	0	13.44	12.89	10.07	13.36	12.56	15.2	12.38	11.05	9.8	0	12.41	22.19	10.98		17.4	0	0	16.3	0	16.8	10.7	17.6	15.9	Y_Contig904	4
Y_Contig2158	Y	3.67333	0	0	16.3267	0	7.94	9.86	14.7033	19.8267	26.4033	9.34	8.29333	7.83667	9.54	0	4.335	26.14	20.63		17.8	0	0	19.7	0	33.4	23.1	30.2	19.8	Y_Contig2158	4	✓
Y_Contig7624	Y	8.397	0	10.69	12.13	12.17	12.68	11.16	13.98	12.65	7.32	13.32	9.94	13.49	8.65	0	7.35	12.45	12.88		15	0	16	17.3	15.8	18	12.4	11.5	13.6	Y_Contig7624	5
Y_Contig8412	Y	14.2	0	12.38	14.13	12.79	12.36	11.87	15.72	12.47	10.39	13.03	13	13.63	11.44	0	14.3	15.88	15.61		14.9	0	12.9	15.4	15.2	15.5	13.1	10.9	12	Y_Contig8412	5	✓
Y_Contig8745	Y	22.94	0	18.71	28.02	29.04	17.55	19.26	17.11	20.52	25.87	31.31	21.12	23.03	30.52	0	23.93	38.55	20.63		35	0	41.9	26	41.3	38.8	40.3	42.2	45.8	Y_Contig8745	5	✓
Y_Contig10226	Y	17.35	0	13.93	17.78	18.58	15.63	17.23	14.14	14.64	14.97	19.29	15.48	17.82	15.23	0	15.11	19.96	12.57		25.6767	0.705	24.895	21.3433	25.9833	25.8833	28.82	22.0633	23.61	Y_Contig10226	5	✓
Y_Contig16460	Y	11.453	0	9.91	6.68	13.37	7.66	11.33	9.58	15.91	10.03	4.57	3.99	13.43	9.47	0	8.15	8.79	10.4		8.75	0	7.47	8.65333	17.3667	13.8067	0	9.72333	1.99	Y_Contig16460	5
Y_Contig2309	Y	2.22333	0	1.65	3.54667	5.86	1.84	1.855	4.85667	1.77333	5.12667	5.76333	2.96	3.73	1.61	0	1.175	1.18	3.01		15.26	0	11.04	15.4333	13.4133	7.67667	6.92	20.3433	4.41	Y_Contig2309	5
Y_Contig9807	Y	23.8467	0	18.96	10.24	9.85667	16.7167	21.35	23.82	16.2333	8.97333	8.60667	10.95	14.01	15.905	0	15.155	25.45	7.12		15.26	0	11.04	15.4333	13.4133	7.67667	6.92	20.3433	4.41	Y_Contig9807	5
Y_Contig10343	Y	307.69	0	301.767	269.723	192.607	252.483	238.6	293.813	248.353	199.987	148.03	208.127	306.503	207.885	0	216.765	251.98	216.67		56	0	81.3	87	77.4	76	55	87	73.7	Y_Contig10343	5
Y_Contig13143	Y	6.89333	0	5.44667	8.76333	7.92667	5.59333	8.245	6.68667	7.15333	6.02333	7.65333	5.96333	6.95	8.005	0	7.465	11.54	8.62		9.9	0	8.9	7.3	8.3	11	6.6	5.6	5.7	Y_Contig13143	5
Y_Contig17364	Y	5.1	0	5.49333	6.71333	7.53333	7.93	6.74	6.52	5.54333	4.69333	7.15333	5.92	5.66	5.725	0	5.56	6.29	9.71		11	0	13	10	9.4	13.9	8.1	7.7	11.3	Y_Contig17364	5
Y_Contig18005	Y	7.62667	0	6.61667	9.02	9.74667	7.30333	8.29	9.53	8.57333	7.39667	9.73333	8.41333	8.63333	8.925	0	6.125	7.17	6.61		18.1	0	19.7	16.8	20.5	19.9	16.1	15.3	18.6	Y_Contig18005	5
Y_Contig14508	Y	4.89	0.1	4.88667	6.20667	7.18333	5.68333	9.015	5.84	5.6	5.36667	6.64	6.09	4.57333	6.265	0	5.635	6.23	10.38		10.1767	0	10.805	11.06	10.3667	10.9167	8.06	6.08667	11.52	Y_Contig14508	5
Y_Contig2269	Y	77.81	113.13	53.04	89.3	97.16	117.67	78.18	224.15	177.58	0	0	94.62	107.03	0	236.37	102.21	69.66	63.21		218.4	99.5	178.6	167	191.4	171.6	413	0	0	Y_Contig2269	6
Y_Contig15630	Y	10.287	8.3	10.84	13.5	13.26	12.95	14.62	24.6	17.74	0	0	10.47	12.5	0	29.31	10.41	6.05	10.7		17.2	12	18.3	17.7	19.7	20.4	35.9	0	0	Y_Contig15630	6
Y_Contig762	Y	14.4	25.71	19.4	20.97	18.94	18.39	12.03	33.67	33.84	0	0	15.24	18.38	0	27.94	17.05	33.42	18.41		24.2	14.1	20.1	22.2	23.2	24.1	49.3	0	0	Y_Contig762	6	✓
Y_Contig18253	Y	16.473	14.14	11.15	18.33	18.85	15.12	11.57	21.63	22.89	0	0	11.22	14.22	0	32.76	14.58	38.26	29.42		29	17.1	31.4	23.5	19.6	27.4	57.9	0	0	Y_Contig18253	6
Y_Contig2643	Y	10.477	9.41	10.5	11.47	10.81	12.1	11.82	17.2	22.76	10.15	0	10.32	10.91	0	21.97	10.7	10.64	11.52		19.2	13.2	18	14	17.1	17.5	43.4	16.6	0	Y_Contig2643	7
Y_Contig4411	Y	233.69	370.72	264.27	190.217	273.053	266.283	127.88	388.667	426.35	304.843	0	202.373	221.853	0	383.49	208.945	95.06	125.27		84.5	161.6	83.5	79.1	80.1	84.6	240	139.5	0	Y_Contig4411	7	✓
Y_Contig7046	Y	9.29	4.41	13.05	11.4	13.16	16.14	16.58	32.03	21.07	8.4	10.94	11.48	12.31	0	36.66	14.29	15.53	17.02		20.38	11.05	23.605	18.55	18.533	19.09	35.5	14.657	22.12	Y_Contig7046	8
Y_Contig8284	Y	11.517	10.79	7.92	9.84	12.42	11.99	15.15	12.34	9.52	9.61	12.88	11.72	11.59	0	9.51	12.97	10.02	11.27		13.297	13.37	18.695	20.957	16.12	14.667	16.23	17.097	9.24	Y_Contig8284	8
Y_Contig12236	Y	51.47	43.17	38.19	45.58	41.42	37.71	39.24	48.38	88.26	46.2	34.59	29.86	48	0	35.64	39.91	54.18	41.12		13.337	36.125	14.2	18.37	16.57	17.083	27.33	20.67	23.94	Y_Contig12236	8
Y_Contig14884	Y	14.627	8.09	17.05	13.06	16.14	19.29	21.93	43.28	30.55	10.86	10.98	13.15	15.65	0	42.44	16.12	16.31	17.79		22.707	16.545	25.03	22.01	22.457	25.12	34.68	16.533	25.23	Y_Contig14884	8
Y_Contig5012	Y	4.96	3.73	5.55	6.92	10.07	5.78	1.9	15.21	13.05	5.81	6.43	6.58	4.31	0	5.52	5.14	8	6.46		3.987	3.585	5.165	3.56	5.36	4.91	7.58	5.89	3.44	Y_Contig5012	8
Y_Contig6454	Y	5.773	4.14	6.59	8.82	7	6.26	5.76	13.7	13.65	5.08	6.78	7.55	8.53	0	6.04	7.46	7.44	7.75		5.09	6.57	7.025	5.763	6.37	5.503	8.42	5.627	6.07	Y_Contig6454	8
Y_Contig10965	Y	6.883	4.94	6.03	7.13	7.66	6.95	5.1	14.06	14.61	7.63	7.45	5.77	6.78	0	8.53	8	11.36	7.71		10.38	7.135	10.82	8.533	10.567	10.35	19.3	10.553	9.81	Y_Contig10965	8
Y_Contig8421	Y	4.12333	1.61	3.78667	4.34667	4.48667	4.96	5.78	5.2	4.49667	3.29667	4	4.34	4.36	0	4.77	4.47	3.42	6.27		3.09	5.72	3.41	5.137	3.903	4.493	3.69	2.823	2.98	Y_Contig8421	8
Y_Contig2675	Y	8.02333	1.19	5.53667	6.65333	7.34	7.70333	5.73	13.7633	12.21	5.13667	9.32333	7.01667	8.32667	0	5.74667	5.78	7.26	5.99		10.48	5	10.9	8.7	12.9	11.7	21.1	9.9	11.2	Y_Contig2675	8	✓
Y_Contig4789	Y	21.29	21.3	24.0133	21.74	29.6633	26.4167	12.135	26.5333	20.5867	26.1167	24.9167	20.17	21.07	0	28.1467	23.035	11.54	11.18		28.557	11.935	38.41	24.493	42.383	34.997	32.85	38.687	31.91	Y_Contig4789	8	✓
Y_Contig333	Y	5.51667	2.63	4.47333	4.98667	5.60333	5.23333	4.105	7.84	5.75	3.31667	5.53	3.1	3.96667	0	5.32667	3.18	4.46	6.39		9.31	4.355	8.065	5.16	8.757	6.603	9.11	5.81	6.57	Y_Contig333	8
Y_Contig8374	Y	6.20333	8.44	8.95	6.33	8.7	12.5767	6.46	14.4867	14.7567	6.11	7.12	6.91	8.03333	0	6.2	8.885	5.32	8.25		10.703	12.69	9.645	10.623	9.57	10.963	14.27	9.06	8.54	Y_Contig8374	8
Y_Contig8563	Y	12.03	4.7	10.4033	8.52667	6.93333	8.41	12.115	10.04	8.01667	6.06667	7.24	12.1167	9.33	0	8.01333	7.125	7.5	9.49		17.813	7.39	16.42	14.587	15.047	15.4	16.88	12.577	14.52	Y_Contig8563	8
Y_Contig8904	Y	6.33667	2.68	5.77667	6.20667	6.22333	5.52333	5.635	5.83667	10.8667	5.41	6.58	5.34667	7.11333	0	7.76333	6	6.32	6.1		8.573	5.965	10.025	7.647	9.807	9.38	19.99	7.703	9.98	Y_Contig8904	8
Y_Contig16029	Y	10.547	11.54	12.07	11.2	8.77	11.82	6.24	15.62	9.22	12.16	13.32	9.05	9.83	0	11.41	16.35	14.47	16.52		12.433	13.57	11.025	9.73	12.563	9.757	9.06	11.027	7.28	Y_Contig16029	8
Y_Contig9295	Y	3.53667	1.36	3.75333	3.21	3.39667	2.61	3.945	5.43333	7.18333	3.49667	3.6	3.87333	3.46333	0	4.93667	4.23	3.9	4.51		6.227	4.32	6.875	5.13	5.217	6.547	10.98	4.073	6.04	Y_Contig9295	8
Y_Contig475	Y	17.563	17.21	15.87	21.87	16.86	16.91	15.79	14.4	29.54	12.02	21.33	13.16	19.32	0	16.31	14.43	21.79	12.57		17.26	13.85	15.705	11.34	15.23	13.93	29.93	14.16	15.23	Y_Contig475	8
Y_Contig672	Y	22.767	16.8	27.77	38.61	30.56	21.68	25.34	20.46	53.02	27.83	45.09	21.38	24.7	0	34.3	23.58	43.64	42.3		31.747	29.195	43.47	34.48	33.89	36.483	80.52	37.053	47.42	Y_Contig672	8	✓
Y_Contig9660	Y	5.32	3.14	5.36667	5.53333	4.78667	9.43333	6.03	0	0	1.8	5.61	5.73667	7.80333	0	0	6.3	3.69	7.18		4.347	5.275	5.6	8.317	7.253	9.187	0	2.537	5.78	Y_Contig9660	9
Y_Contig956	Y	6.41333	6.14	8.66667	4.21333	6.07667	5.54667	2.51	0.9	0	0	4.65333	5.91333	5.69	0	0	6.52	2.49	2.84		2.6	2.5	3	1.4	2.1	2.1	0	0	2.3	Y_Contig956	9
Y_Contig3377	Y	8.727	4.74	8.59	9.1	9.33	6.69	7.08	0	0	0	10.11	9.4	9.79	0	0	7.4	4.93	5.81		14.8	7.6	15.5	11.8	14.4	13.9	0	0	13.9	Y_Contig3377	9
Y_Contig7877	Y	157.78	204.95	116.14	94.44	91.99	95.17	86.56	0	0	0	94.99	97.79	137.17	0	0	145.29	103.88	97.39		94.6	91.5	80.6	67.7	77.1	78	0	0	66.5	Y_Contig7877	9
Y_Contig8292	Y	7.597	3.5	6.72	5.9	8.81	4.27	6.33	0	0	0	7.86	6.36	6.75	0	0	7.12	3.34	2.17		8	3.6	7.3	5.9	9.6	7.7	0	0	7.4	Y_Contig8292	9	✓
Y_Contig73	Y	11.143	1.3	14.63	10.19	11.79	11.56	15.2	0	0	0	9.55	12.08	5.87	0	0	7.14	11.89	9.67		4.2	3.9	4.8	6.1	5.2	5.3	0	0	5	Y_Contig73	9
Y_Contig1572	Y	3.383	1.04	2.77	1.92	2.81	2.3	2.64	0	0	0	2.64	2.2	1.82	0	0	4.2	3.57	3.54		1.8	2.3	1.7	1.8	1.6	2.6	0	0	2.8	Y_Contig1572	9
Y_Contig2155	Y	5.94	4.66	4.47	4.74	3.48	6.22	4.2	0	0	0	4.8	4.22	6.44	0	0	7.43	5.68	4.28		2.8	2.9	2.3	2.8	2.8	2.5	0	0	1.6	Y_Contig2155	9
Y_Contig6077	Y	3.263	2.34	2.81	2.81	3.07	3.66	2.32	0	0	0	3.16	2.01	1.7	0	0	1.82	0.96	1		1.29	1.77	1.225	1.42	1.077	1.767	0	0.053	2.76	Y_Contig6077	9
Y_Contig9477	Y	8.36	9.26	8.27	14.11	8.35	8.47	6.55	0	0	0	9.07	8.17	9.28	0	0	10.07	10.82	6.25		26.1	11.8	25.6	27.3	29.7	25.5	0	0	21.2	Y_Contig9477	9
Y_Contig14349	Y	8.56	10.36	10.67	11.1	9.73	11.02	7.81	0	0	0	11.03	10.46	14.04	0.1	0	7.42	7.9	3.2		9.7	8.5	11.4	8.6	11.2	9.3	0	0	9.7	Y_Contig14349	9
Y_Contig15337	Y	57.177	47.8	55.2	54.78	51.62	56.98	44.59	0	0	0	51.97	51.4	58.71	0	0.05	67.46	41.62	47.13		60.8	54	62.9	73.7	66.1	68.8	0	0	68.3	Y_Contig15337	9
Y_Contig99	Y	7.43667	11.46	9.46667	6.22667	7.84333	8.85	4.73	0	0	0	17.8233	7.4	7.83333	0	0	6.075	5.28	0.78		6.5	7.4	6.3	4.8	7	6.6	0	0	7.7	Y_Contig99	9
Y_Contig926	Y	10.2033	3.58	11.3767	10.0767	12.84	12.04	13.985	0	0	0	9.03667	11.2367	11.65	0	0	13.025	11.74	20.05		13.033	12.45	17.185	16.667	14.817	17.033	0.1	0.117	13.69	Y_Contig926	9
Y_Contig2117	Y	19.75	21.12	18.47	15.54	12.26	10.17	7.15	0	0	0	14.78	9.86	15.2	0	0	6.8	12.47	4.49		17.6	15.8	15.7	10.5	16.8	12.3	0	0	11.4	Y_Contig2117	9
Y_Contig2322	Y	32.787	43.75	25.81	30.38	35.31	27.58	26.03	0	0	0	21.52	27.03	28.55	0	0	25.62	14.27	12.52		40.4	24.5	43.7	27.7	48.8	37.8	0	0	38.8	Y_Contig2322	9	✓
Y_Contig18981	Y	357.717	566.66	463.237	256.4	475.897	379.91	241.66	0	0	0	395.567	357.53	278.497	0	0	300.29	186.06	175.83		88.8	192.9	111.8	69.7	82	96.8	0	0	185.6	Y_Contig18981	9
Y_Contig11545	Y	4.12667	0.08	3.93333	4.12333	5.51667	4.82	8.13	0	0	0	3.68667	5.01	3.69	0	0	4.055	4.33	12.65		10	8	9	9.4	7.2	9.8	0	0	8.8	Y_Contig11545	9
Y_Contig1138	Y	13.277	12.83	0	15.11	13.84	9.21	11.55	0	0	0	13.13	11.1	12.53	0	0	13.38	16.06	19.2		13.9	13.5	0	12.7	14.5	12.2	0	0	15.8	Y_Contig1138	10
Y_Contig1339	Y	22.68	23.19	0	24.3	22.37	34.63	30.56	0	0	0	21.85	23.44	20.71	0	0	29.96	20.23	17.03		18.5	20.4	0	15.6	16.4	16.7	0	0	13.3	Y_Contig1339	10
Y_Contig16121	Y	33.493	33.06	0	25.92	30	32.53	36.96	0	0	0	28.99	35.19	34.64	0	0	27.25	13.59	19.84		7.2	20.3	0	9.6	8.7	10	0	0	10.9	Y_Contig16121	10	✓
Y_Contig17277	Y	39.513	29.21	0	47.46	37.42	38.77	23.26	0	0	0	52.99	44.8	33.14	0	0	41.94	33.31	27.42		61.1	32	0	44.6	69.2	46.6	0	0	80.1	Y_Contig17277	10
Y_Contig13024	Y	10.173	9.65	0.1	8.92	11.63	9.27	4.38	0	0	0	10.41	7.8	11.24	0	0	9.05	7.55	5.29		25.6	6.9	0.2	21.7	29.1	26.4	0	0	22.1	Y_Contig13024	10	✓
Y_Contig549	Y	442.88	370.72	420.713	350.293	417.367	297.48	187.33	0	0	0	379.477	8.94	263.387	0	0	227.475	363.14	256.52		108.7	221.7	119.2	108.5	113.2	122.8	0	0	200.9	Y_Contig549	11	✓
Y_Contig806	Y	145.133	69.38	218.19	111.49	121.36	149.29	92.91	0	0	0	0	145.25	201.17	0	0	163.89	62.61	64.71		17	77.8	18.8	17.7	20.1	18.9	0	0	0	Y_Contig806	12
Y_Contig2042	Y	82.69	78.27	78.81	87.11	77.14	78.95	75.36	0	0	0	0	68.97	106.73	0	0	101.37	66.75	65.53		53.5	77.7	55.5	77.4	58.9	63.5	0	0	0	Y_Contig2042	12
Y_Contig2854	Y	13.243	8.94	13.95	14.52	14.02	14.52	15.5	0	0	0	0	12.18	13.04	0	0	16.34	26.76	19.63		18.2	12.4	18.7	17.3	21.2	18.8	0	0	0	Y_Contig2854	12
Y_Contig3255	Y	18.047	11.44	12.76	21.2	22.86	16.58	20.52	0	0	0	0	14.09	16.02	0	0	18.01	22.89	20.62		36.5	29.6	33.6	26	33.9	30.6	0	0	0	Y_Contig3255	12
Y_Contig13467	Y	4.617	2.87	4.37	5.44	4.09	3.22	4.21	0	0	0	0	4.68	4.11	0	0	6.39	6.61	9.09		5.7	4.3	6.6	6.9	6.7	7	0	0	0	Y_Contig13467	12
Y_Contig18786	Y	78.26	127.06	78.84	73.67	85.87	81.01	70.51	0	0	0	0	59.24	84.9	0	0	80.78	114.38	90.83		110	57	107.1	81	104.7	101.9	0	0	0	Y_Contig18786	12
Y_Contig2658	Y	1.013	0.8	1.01	1.4	0.91	1.43	2.06	0	0	0	0	2.29	1.03	0	0	1.32	1.63	0.99		7.6	1.7	8.1	5	9.4	7.9	0	0	0	Y_Contig2658	12	✓
Y_Contig5906	Y	8.96	14.65	10.86	7.32	7.97	9.31	6.45	0	0	0	0	8.07	12.8	0	0	10.59	7.26	5.69		4.6	4.7	6.9	4.2	4.8	5.6	0	0	0	Y_Contig5906	12
Y_Contig102	Y	13.197	20.53	13.75	15.85	18.57	17.71	14.76	0	0	0	0	10.43	16.74	0	0	15.64	14	14.91		21.8	14.1	23.6	17.1	20.6	20.8	0	0	0	Y_Contig102	12
Y_Contig508	Y	29.693	18.03	28.05	34.28	32.23	25.46	33.99	0	0	0	0	23.89	25.6	0	0	25.17	45.08	43.62		49.5	33.6	43.6	37.6	47.7	45	0	0	0.2	Y_Contig508	12	✓
Y_Contig795	Y	9.56	9.89	15.59	15.47	12.81	14.6	15.22	0	0	0	0	11.82	14.99	0	0	12.98	16.81	19.99		12.4	14.1	13.4	18	14.7	14.4	0	0	0	Y_Contig795	12
Y_Contig1367	Y	17.57	12.14	12.93	17.09	19.44	12.83	13.57	0	0	0	0	12.61	18.16	0	0.06	13.45	14.62	9.29		39.1	15.8	37.4	24.5	34	37.2	0	0	0	Y_Contig1367	12	✓
Y_Contig1878	Y	48.21	44.41	49.17	42.98	27.87	50.64	37.08	0	0.9	0	0	41.74	57.78	0	0	52.46	46.74	46.95		34.4	16	33.9	35	36.1	32.1	0	0	0	Y_Contig1878	12
Y_Contig2207	Y	5.707	2.77	4.98	6.71	6.14	4.84	4.62	0	0	0	0	6.8	7.35	0.09	0	5.43	5.11	8.14		17.4	6.9	19.2	13.8	19.4	17.8	0	0	0	Y_Contig2207	12	✓
Y_Contig3472	Y	11.66	5.54	18.01	13.68	18.07	16.56	23.35	0	0	0	0	23.5	13.19	0	0	17.13	18.68	28		14	19	16.5	15.6	15.2	14.8	0	0	0	Y_Contig3472	12	✓
Y_Contig4091	Y	7.213	4.15	5.6	6.96	7.15	7.1	14.26	0	0	0	0	5.9	7.05	0	0	7.15	9.42	9.92		6.9	9.5	8.3	8.1	7.5	5.2	0	0	0	Y_Contig4091	12
Y_Contig5509	Y	4.717	5.67	3.27	3.58	4.15	4.35	3.42	0	0	0	0	3.66	4.5	0	0	5.73	4.27	4.33		7.1	4.9	3.6	5.4	5.8	4.6	0	0	0	Y_Contig5509	12	✓
Y_Contig1809	Y	16.41	19.34	15.9	13.75	12.8	17.96	11.89	0	0	0	0	13.11	23.3	0	0	19.69	8.59	11.23		12.1	13.4	13.6	14.8	15.2	15.3	0	0	0	Y_Contig1809	12
Y_Contig11945	Y	23.417	24.01	27.8	26.82	24.07	21.84	19.17	0	0	0	0	21.58	26.02	0	0	17.8	24.89	10.34		27.3	18.3	27.1	20.9	26.2	26.2	0	0	0	Y_Contig11945	12
Y_Contig13417	Y	27.767	26.03	24.44	26.48	28.58	27.61	26.72	0	0	0	0	23.21	27.76	0	0.04	31.75	19.69	20.99		19.5	28.9	19.1	17.3	16.6	20.4	0	0	0	Y_Contig13417	12
Y_Contig18907	Y	20.223	5.7	25.53	18.43	19.52	23.87	24.84	0	0	0	0	19.06	20.92	0	0	22.11	14	26.05		14.3	10.3	17.2	16.6	19.4	16.2	0	0	0	Y_Contig18907	12
Y_Contig10410	Y	51.3867	37.96	20.3833	85.6933	54.7433	45.3233	76.55	0	0	0	0	25.6533	28.6833	0	0	45.81	62.33	55.94		121.8	58	60	99.3	120	117.8	0	0	0	Y_Contig10410	12	✓
Y_Contig5010	Y	12.877	9.19	14.63	14.23	13.83	11.56	9.61	0	0	0	0	12.66	11.53	0	0	13.51	11.83	9.86		13.1	9.7	14.3	10.3	14.2	12.7	0	0	0	Y_Contig5010	12
Y_Contig16420	Y	Not expressed in leaves																			3.8	0.6	5.4	3.5	3.8	2.5	0	0	0	Y_Contig16420	12
Y_Contig7066	Y	3.28333	1.18	2.01667	2.19333	2.44333	1.97333	1.265	0	1.81667	2.21	2.87	1.04333	1.78667	2.68	1.11333	1.105	2.95	1.07		2.83	2.215	2.21	1.57	2.863	1.947	2.35	1.423	2.67	Y_Contig7066	13
Y_Contig3708	Y	11.41	8.05	7.79	11.01	7.88	9.3	6.95	0	9.52	8.49	6.9	7.39	10.19	9.96	6.94	15.54	7.8	13.07		8.993	11.395	10.82	11.973	10.71	8.44	8.65	6.77	8.61	Y_Contig3708	13
Y_Contig857	Y	17.537	9.67	15.11	25.23	22.95	18.75	28.13	18.02	13.76	13.92	28.05	19.35	22.9	15.61	27.59	0	0	25.09		37.263	26.35	30.475	33.65	34.58	35.193	36.53	29.1	36.16	Y_Contig857	14	✓
Y_Contig5647	Y	9.08333	1.77	8.82333	10.2933	7.63	8.19	14.18	9.12333	9.05333	10.0833	10.7767	8.63	10.6233	10.51	13.6667	0	0	11.53		14.087	9.02	15.36	15.98	15.627	18.923	15.13	11.797	22.46	Y_Contig5647	14
Y_Contig10128	Y	18.5933	6.97	16.89	21.1033	21.0167	18.54	25.255	20.0533	18.1767	14.89	21.3967	20.4867	21.21	16.03	24.0767	0	0	28.18		22.52	26.91	22.95	20.477	22.407	23.89	22.09	18.65	24.95	Y_Contig10128	14
Y_Contig8515	Y	33.017	27.8	31.14	42.88	28.64	41.7	28.47	37.29	29.07	27.82	44.41	35.18	42.55	32.89	45.09	0	0	28.13		33.427	34.295	31.5	40.393	31.63	30.183	22.6	23.95	25.88	Y_Contig8515	14
Y_Contig2821	Y	10.413	10.93	12.65	9.98	11.15	11	9.2	11.64	11.96	11.73	10.41	10.7	5.39	9.21	8.77	0	0	0		13.203	10.95	12.385	10.24	12.417	13.037	9.25	9.403	14.24	Y_Contig2821	15
Y_Contig4240	Y	16.167	17.24	15.44	21.01	17.87	19.61	20.48	18.93	21.58	17.43	21.53	22.79	21.49	24.71	20.24	0	0	0		35.3	18.12	30.305	28.847	38.123	35.087	36.98	33.043	32.42	Y_Contig4240	15
Y_Contig11957	Y	14.497	8.96	15.96	14.51	13.55	16.08	13.79	16.26	17.48	14.55	13.14	15.57	19.97	16.61	13.29	0	0	0		11.413	13.255	12.495	14.32	16.55	15.617	10.81	13.623	13.36	Y_Contig11957	15
Y_Contig14830	Y	26.143	30.1	24.95	28.05	24.04	25.44	21.65	24.03	17.37	20	24.31	24.65	29.84	23.17	23.1	0	0	0		17.947	21.915	20.87	18.437	20.77	18.863	21.94	20.393	16.88	Y_Contig14830	15
Y_Contig17601	Y	31.607	20.75	37.73	34.95	38.82	40.29	35.65	36.29	41.2	33.74	37.57	30.69	26.83	35.81	35.27	0	0	0		20.913	35.825	24.135	26.217	24.47	26.71	21.72	22.203	37.38	Y_Contig17601	15
Y_Contig8645	Y	6.143	4.43	6.16	8.04	6.77	5.2	6.57	7.17	6.37	6.11	5.78	5.56	6.05	6.5	6.57	0	0	0		7.33	4.505	6.6	6.827	6.857	7.06	6.35	4.683	6.03	Y_Contig8645	15
Y_Contig12513	Y	11.98	13.9	9.97	9.78	11.84	15.31	15.7	13.46	14.76	10.33	10.45	11.99	9.27	12.61	9.33	0	0	0		5.08	7.34	6.225	5.82	4.55	3.4	2.2	6.21	4.65	Y_Contig12513	15
Y_Contig17478	Y	6.833	11.27	6.19	8.2	7.71	10.87	3.61	5.85	9.16	8.66	7.48	4.54	5.79	5.47	8.66	0	0	0		17.267	7.405	16.47	12.867	17.347	14.98	9.38	15.61	13.39	Y_Contig17478	15
Y_Contig1425	Y	6.43	3.53	6.06	8.13	6.63	9.39	14.26	8.2	6.25	4.73	5.66	6.16	8.36	6.83	8.17	0	0	0		11.94	5.875	10.66	9.883	11.843	10.187	15.55	10.623	10.78	Y_Contig1425	15
Y_Contig1982	Y	21.54	26.23	25.93	28.18	24.21	23.48	28.55	23.05	24.39	21.23	28.83	23.28	30.96	20.63	29.3	0	0	0		28.853	24.31	33.045	30.943	30.947	28.447	31.4	27.837	31.65	Y_Contig1982	15
Y_Contig3463	Y	9.297	4.58	6.69	9.19	8.07	7.32	10.08	7.71	7.87	6.58	8.74	7.3	9.92	8.45	9.32	0	0	0		12.983	12.035	12	10.877	11.89	13.09	9.28	7.847	10.04	Y_Contig3463	15
Y_Contig3758	Y	22.89	42.39	22.52	21.41	21.61	26.97	20.12	27.51	21.83	20.45	20	22.29	35	24.86	15.72	0	0	0		35.39	25.035	28.11	28.403	32.523	33.667	28.16	40.08	30.16	Y_Contig3758	15
Y_Contig4232	Y	272.947	254.13	233.63	221.79	221.35	309.55	384.01	349.56	298.03	216.13	211.3	243.02	219.43	252.33	263.97	0	0	0.4		137.62	178.69	156.155	190.783	197.63	187.413	110.88	165.903	139.49	Y_Contig4232	15	✓
Y_Contig4556	Y	15.203	14.96	12.25	16.2	10.46	13.7	9.99	10.51	13.02	14.45	17.23	10.42	13.05	12.44	12.1	0	0	0.2		17.273	16.62	19.89	17.453	20.57	17.49	22.14	19.14	18.44	Y_Contig4556	15
Y_Contig8568	Y	65.323	71.03	93.67	68.91	73.73	79.05	64.32	89.86	71.57	67.83	76.51	75.3	85.05	58.16	73.02	0	0.1	0		50.793	73.985	60.54	53.9	60.017	59.347	47.92	60.913	57.82	Y_Contig8568	15
Y_Contig10247	Y	4.337	4.32	4.08	4.5	4.54	3.32	2.94	3.67	4.15	4.05	5.87	3.8	3.3	3.71	4.19	0	0	0		6.73	4.475	7.06	4.303	6.07	6.6	5.69	5.9	5.19	Y_Contig10247	15	✓
Y_Contig10459	Y	18.217	9.36	17.07	18.44	15.65	15.17	15.36	22.14	16.55	14.17	14.54	15	20.66	16.83	15.87	0	0.4	0.8		17.44	15.25	13.44	19.367	14.97	14.643	13.17	13.91	12.66	Y_Contig10459	15	✓
Y_Contig11895	Y	11.36	8.68	9.25	12.25	11.46	9.83	9.08	12.42	8.26	8.42	12.36	11.09	12.28	9.68	10.93	0	0	0		22.57	9.99	20.77	15.67	21.747	18.867	16.95	16.54	17.81	Y_Contig11895	15
Y_Contig16595	Y	97.853	111.19	93.87	64.64	72.82	83.59	80.73	104.1	103.69	87.62	59.01	75.66	110.88	96.21	79.35	0	0	0		42.913	67.06	41.205	45.177	44.687	41.233	34.7	49.517	40.95	Y_Contig16595	15
Y_Contig8615	Y	8.99667	7	7.34	9.83333	7.30667	8.23	5.445	9.10333	9.04333	7.07667	8.12	5.93333	9.31	7.69	7.79667	0	0	0		9.823	9.975	10.745	8.893	11.283	9.087	8.04	8.58	7.7	Y_Contig8615	15
Y_Contig10209	Y	8.71	4.85	11.1667	8.27	9.52667	8.68	9.13	8.95	8.81667	7.89	10.2733	8.82	7.58333	7.39	7.57333	0	0	0		4.51	9.285	4.44	7.173	4.95	5.88	4.13	5.173	6.83	Y_Contig10209	15
Y_Contig15548	Y	26.0333	25.23	23.1567	20.47	14.6667	22.8667	23.205	16.5467	21.98	15.9133	18.6767	14.7633	22.4533	22.5	19.9367	0	0	0		22.19	24.81	20.205	20.287	21.473	17.75	14.58	18.28	13.49	Y_Contig15548	15
Y_Contig121	Y	2.30667	295	2.19	1.46	1.62667	1.50333	1.09	2.10333	1.40333	1.26667	1.99	1.86	2.67667	4.965	1.14667	0	0	0		3.817	2.195	3.01	1.073	3.17	3.24	1.82	5.107	2.9	Y_Contig121	15	✓
Y_Contig399	Y	0.503333	59.23	0.296667	0.25	0.683333	0.616667	0.92	0.236667	0.216667	0.49	1.22	0.76	1.16667	0.7	0.54	0	0	0		0.413	0.975	1.075	0.593	1.267	1.713	0.85	0.603	0.54	Y_Contig399	15	✓
Y_Contig1340	Y	4.72333	7.48	5.61667	7.30667	14.6267	5.09333	2.56	4.79333	4.82	11.2033	22.9367	13.6	3.66667	4.13	8.69	0	0.03	0.3		61.93	3.14	66.135	48.657	69.14	63.617	88.44	74.603	79.15	Y_Contig1340	15
Y_Contig3827	Y	6.62667	12.99	4.34	5.06667	4.75667	2.83	2	2.38667	2.77333	3.34667	5.04	3.8	4.61333	4.505	3.01667	0	0	0		9.243	5.8	5.745	4.1	4.22	4.797	7.34	5.603	8.9	Y_Contig3827	15
Y_Contig15225	Y	48.5733	62.7	52.0867	66.0033	52.0867	55.6067	100.365	67.7033	53.46	44.5233	69.7133	54.6733	62.07	57.955	100.43	0	0	0.6		60.147	104.725	71.655	105.073	70.607	78.767	54.99	62.82	63.51	Y_Contig15225	15
Y_Contig17129	Y	350.877	582.18	412.303	266.33	418.24	339.347	200.37	222.977	291.343	356.68	409.367	276.297	293.02	305.235	230.323	0	0	0		104.677	223.69	88.945	91.65	86.553	97.833	124	147.807	160.5	Y_Contig17129	15
Y_Contig15962	Y	22.22	22.41	25.66	18.79	19.02	18.88	18.23	22.21	18.96	17.71	16.63	19.79	24.87	22.69	21.82	0	0.4	0.2		17.837	22.345	11.315	13.383	11.953	9.987	10.67	16.247	8.76	Y_Contig15962	15
Y_Contig11992	Y	26.5	21.33	21.15	28.24	24.46	27.55	21.35	27.75	27.11	19.33	33.13	24.25	25.75	29.13	28.16	0.37	0	0.116667		40.27	27	36.2	33.9	38.1	38	34.7	35.1	36.5	Y_Contig11992	15
Y_Contig1257	Y	16.57	11.64	12.8	17.07	15.74	14.27	13.7	15.73	14.9	14.15	17.77	15.76	15.3	15.75	16.2	0.22	0.08	0.136667		22.5	23.4	19.3	22.1	23.1	21.5	19.7	17.2	19.4	Y_Contig1257	15
Y_Contig18112	Y	22.39	48.63	21.52	14.94	21.57	19.84	30.91	24.33	19.86	22.02	16.59	20.71	25.3	18.42	15.52	0.32	0.1	0.693333		15.02	30.5	16	14.1	17.7	16	21.4	16	18.1	Y_Contig18112	15
Y_Contig18305	Y	8.72	7.95	8.12	6.93	7.88	9.48	7.93	12.7	10.02	6.91	7.49	7.84	10.5	8.68	8.4	0.05	0	0		7.56	7.8	8.9	9.5	8.1	9.1	4.1	6.9	4.5	Y_Contig18305	15
Y_Contig3124	Y	3	3.48	2.57	1.57	1.45	2.85	0.97	2.66	2.22	1.43	1.98	2.21	2.79	3.6	1.7	0.14	0	0		3.27	2.4	1.5	2.1	1.7	2.2	2.4	3.3	0.7	Y_Contig3124	15
Y_Contig4618	Y	66.34	73.91	54.98	65.44	66.84	67.26	49.44	60.98	53.26	53.46	65.84	59.77	66.17	59.33	54.37	0.74	0.213333	1.07333		73.28	74.4	71	62.1	66.8	69.1	70.6	62.5	80.6	Y_Contig4618	15
Y_Contig8462	Y	29.22	23.84	31.19	19.9	19.4	21.13	20.26	19.38	21.91	19.9	16.58	19.05	26.92	14.56	17.8	0.04	0	0		16.42	17	21.9	18.3	17.1	16.1	18.4	18.6	13.5	Y_Contig8462	15
Y_Contig9505	Y	30.63	37.36	12.92	34.85	32	40.63	61.41	18.57	37.04	25.52	32.02	13.16	16.9	38.63	48.38	0.14	0.06	0.126667		18.72	26	13.3	22	17.8	22.6	17.6	20.7	23.5	Y_Contig9505	15
Y_Contig9520	Y	13.19	8.75	10.49	11.59	14.48	11.57	12.46	12.12	12.18	10.22	10.23	11.89	11.45	10.74	12.24	0.04	0.0133333	0.0366667		17.61	17	15	15.9	15.1	16.1	13.2	11.9	14.1	Y_Contig9520	15
Y_Contig10064	Y	2.18	0.7	2.91	3.29	3.09	4.3	5.25	7.27	2.7	2.51	3.66	4.02	5.18	3.58	4.13	0.3	0	0		3.32	1.9	4.2	4	4.6	5.2	2.8	2.6	5.3	Y_Contig10064	15
Y_Contig12762	Y	81.85	123.79	103.61	96.64	101.08	105.77	55.08	114.75	99.66	123.75	96.52	59.92	86.08	89.38	91.94	0.24	0	39.5733		145.267	57.93	141.22	108.663	171.837	127.253	133.68	184.83	135.25	Y_Contig12762	15
Y_Contig15593	Y	17.58	13.47	14	19.44	17	12.91	18.08	17.65	18.05	14.43	18.79	15.15	14.88	14.72	16.61	0.04	0	18.06		23	17.8	21.5	19.8	22.5	22.5	29.6	21.6	23.2	Y_Contig15593	15
Y_Contig15732	Y	11.94	8.95	12.74	9.53	12.17	9.68	13.22	17.62	10.78	8.78	9.13	10.92	34.19	10.1	12.88	0.09	0.11	16.1833		9.56	12.4	9.5	11.6	10.2	10.1	13	9.2	10.4	Y_Contig15732	15
Y_Contig15330	Y	91.653	68.09	61.75	81.2	84.27	55.33	41.61	34.84	49.57	54.04	66.36	51.83	56.99	50.44	45.67	0	64.82	46.49		67.847	42.76	66.295	41.33	59.54	62.13	52.57	61.85	61.7	Y_Contig15330	16	✓
Y_Contig3795	Y	13.163	7.63	11.59	13.54	13.31	18.07	22.08	19.38	10.45	11.84	15.34	12.34	13.36	14.88	21.83	0	14.96	16.63		10.33	15.75	13.325	20.41	17.89	19.013	11.41	11.97	12.34	Y_Contig3795	16	✓
Y_Contig3938	Y	52.937	41.66	51.12	53.57	58.22	51.88	38.09	30.23	53.36	58.44	61.82	45.59	40.3	47.11	41.94	0	58.23	50.82		46.187	54.485	44.785	39.663	42.65	41.327	35.04	36.233	46.24	Y_Contig3938	16
Y_Contig611	Y	4.623	4.84	5.21	5.74	6.03	4.73	6.26	7.48	5.2	4.65	6.03	5.01	5.27	4.87	6.41	0	5.84	5.57		9.397	5.95	10.005	8.8	9.093	10.007	7.51	7.85	12.05	Y_Contig611	16
Y_Contig2209	Y	5.46	6.56	9.51	7.29	4.91	8.06	7.4	8.96	6.09	5.45	6.51	7.51	9.21	4.67	6.27	0	4.01	4.86		2.297	3.895	3.83	6.297	3.26	3.67	0.36	2.467	2.13	Y_Contig2209	16
Y_Contig4939	Y	6.503	5.92	8.11	7.72	7.63	11.09	6.9	9.37	4.84	6.62	7.29	5.46	6.39	5.26	5.7	0	8.61	8.95		2.803	4.55	5.48	3.06	7.043	6.403	12.21	6.463	5.02	Y_Contig4939	16
Y_Contig12579	Y	13.753	8.67	13.71	10.81	14.93	13.45	14.25	15.15	13.81	9.68	10.21	12.4	12.98	13.48	16.12	0	16.08	16.27		14.873	14.605	15.565	14.11	15.447	15.95	16.49	14.803	13.45	Y_Contig12579	16
Y_Contig18287	Y	29.7833	4.91	18.8467	25.3267	32.14	16.2433	21.115	15.8933	16.84	19.4233	26.0367	19.0367	18.5967	18.02	21.91	0	24.59	20.14		25.01	19.52	34.45	20.69	25.22	26.14	25.72	23.943	28.74	Y_Contig18287	16
Y_Contig14649	Y	2.70667	1.6	1.94	2.34667	2.56333	2.14667	1.785	6.72	4.70667	1.67333	2.7	4.95	3.2	3.32	2.35	0	0.86	1.23		0.633	1.26	1.64	0.43	0.81	0.727	0	2.637	0	Y_Contig14649	16	✓
Y_Contig12109	Y	17.65	17.52	21.04	13.35	13.15	17.4	16.69	18.45	18.11	13.51	10.2	15.35	19.84	13.95	13.07	0	12.8	14.11		10.843	13.24	12.355	13.9	13.563	14.353	7.12	12.85	10.15	Y_Contig12109	16
Y_Contig13419	Y	16.04	16.89	15.9467	18.3033	16.23	19.6633	18.615	17.7567	17.18	15.0233	16.7967	15.3	37.8633	14.905	17.4567	0	24.55	29.4		18.33	22.505	20.955	20.307	20.777	22.587	17.28	19.363	23	Y_Contig13419	16
Y_Contig6257	Y	11.62	15.52	7.35667	15.3633	11.3767	12.1967	11.145	8.73333	9.24667	9.38	16.2433	8.84667	9.41333	12.175	13.1367	0	13.38	15.26		20.497	12.985	18.12	16.917	19.073	15.797	15.65	20.097	14.39	Y_Contig6257	16
Y_Contig1996	Y	5.64	5.78	7.03333	5.35	5.52667	6.72	5.39	8.35333	7.97333	6.44667	8.38333	7.09333	5.01333	6.055	7.9	0	2.29	3.8		6.637	8.09	6.23	6.29	4.533	5.16	9.95	6.933	9.07	Y_Contig1996	16
Y_Contig5166	Y	16.077	26.86	20.22	18.27	13.8	20.63	28.01	25.09	16.19	12.86	17.31	24.56	26.94	18.32	19.94	0	7.78	21.54		16.307	21.525	20.645	21.5	17.083	15.317	16.06	16.053	13.55	Y_Contig5166	16
FPKM values for Y-linked genes non-deleted in any of the mutants:
Gene	Y:X:A	Controls	M441	EGP4	EGP14	EGP15	EGP16	EGP17	ESS1	ESS4	ESS5	ESS7	ESS8	ESS11	K034	GPSS1	ESS10	M51	mut3-70		Controls	M441	EGP4	EGP14	EGP15	EGP16	ESS4	ESS5	ESS7	Gene
Y_Contig122	Y	7.93	10.02	6.12	7.05	5.94	10.65	15.3	18.04	11.61	7.49	5.76	7.43	12.76	13.02	7.71	10.04	6.4	10.3		12.76	8	13	17.9	17.6	14.5	18.1	19.4	9.5	Y_Contig122
Y_Contig162	Y	5.93	2.14	5.47	5.34	4.91	3.11	3.93	2.25	8.05	4.1	4.43	4.06	4.72	4.22	5.67	3.77	7.2	4.6		6.46	6.6	5.5	5.6	4.7	6.1	5.1	4.3	3.5	Y_Contig162
Y_Contig192	Y	2.39	3.26	1.36	1.31	2.8	3.25	1.3	2.51	2.48	2.9	2.12	0.73	4	0.18	1.78	2.57	0.9	0.5		0.59	1.1	0.5	1.3	1.6	1.7	2.4	2.2	2	Y_Contig192
Y_Contig275	Y	8.21	9.86	9.63	8.97	6.72	9.5	9.53	11.78	9.17	8.49	9.09	10.54	9.71	12.47	8.6	1.04	1.3	0.6		10.23	11.8	7.7	9.4	9	8.6	4.6	11.1	11.4	Y_Contig275
Y_Contig283	Y	34.44	43.59	24.78	40.98	33.64	23.93	22.12	23.49	22.71	24.54	40.1	30.01	29.73	24.36	29.19	26.56	24.4	14.7		38.04	26.6	36.6	30.1	33.7	28.7	46.1	35.4	32.6	Y_Contig283
Y_Contig429	Y	16.14	1.39	12.17	19.68	21.68	12.49	16.06	10.4	12.84	16.24	23.93	11.89	13	14.36	17.17	9.16	14.3	9.7		18.76	0.875	15.56	13.29	16.267	15.65	19.89	16.75	17.99	Y_Contig429
Y_Contig433	Y	30.83	28.1	22.55	24.54	27.75	22.85	23.52	10.15	17.78	12.99	18.02	23.57	32.85	15.55	11.88	33.49	48.5	40.7		8.93	17.4	6.6	7.2	9.4	8	3.1	3	6.5	Y_Contig433
Y_Contig444	Y	102.11	62.05	87.19	76.21	57.25	48.7	80.56	79.21	89.67	84.24	95.33	82.37	86.37	78.75	70.97	84.01	90.6	87.7		119.02	93.2	124	89.8	74.5	84.7	114.5	102	119.6	Y_Contig444
Y_Contig473	Y	2.85	1.76	3.22	1.59	1.57	2.7	1.06	3.85	2.12	1.02	1.27	1.13	2.32	2.97	1.43	0.09	1.7	1.9		1.76	1.9	4	1.2	2	1.8	1.7	1.7	1.7	Y_Contig473
Y_Contig487	Y	8.47	8.62	8.2	10.92	10.8	8.43	11.2	13.01	10.79	11.44	8.76	8.71	9.35	10.99	14.25	8.65	10.4	14.3		14.34	15.5	16.5	16.9	15.8	17.2	16	17	17.6	Y_Contig487
Y_Contig489	Y	9.75	9.08	9.91	14.6	8.21	22.07	18.8	4.56	22.91	9.44	12.69	15.55	13.23	18.93	15.48	15.9	13.2	8.7		9.02	3.8	8.9	15.5	10.1	13.1	13	13.2	6.5	Y_Contig489
Y_Contig540	Y	108.17	181.45	105.24	56.6	158.62	151.24	59.14	33.46	56.82	70.4	166.24	91.95	85.06	85.68	82.32	55.04	15.5	18.2		39.01	72	45.4	26.7	44.1	48.1	44.3	40.6	63	Y_Contig540
Y_Contig552	Y	57.85	45.51	44.22	42.28	50.86	54.07	52.97	74.66	47.4	39.32	46.25	53.12	58.21	57.07	58.15	71.77	26.4	36		31.1	43.2	41.1	36.3	34.5	38.9	37.3	36.8	40.4	Y_Contig552
Y_Contig572	Y	60.43	76.62	69	79.73	62.69	71.43	60.4	63.48	58.56	65.87	78.89	51.64	97.58	61.56	91.2	78.58	60.6	47.6		65.11	55.6	75.3	80.9	95.1	71.4	44.3	71.2	64.1	Y_Contig572
Y_Contig587	Y	26.65	18.55	20.62	29.67	27.77	24.3	20.7	23.91	23.34	28.33	29.12	20.51	21.81	20.34	26.62	21.57	22.5	29.3		39.64	31.3	42.7	48.3	42.4	46.2	54.1	35.1	42.6	Y_Contig587
Y_Contig592	Y	5.04	4.26	10.12	4.18	5.55	12.01	7.11	20.9	3.37	1.01	7.75	10.21	14.17	7.88	11.55	4.52	3.2	9.7		6.3	7.1	9.9	5.1	5.5	10.6	6.8	1.9	11.5	Y_Contig592
Y_Contig600	Y	79.15	79.15	86.23	84.49	88.78	79.8	114.05	84.02	74.63	80.87	91.89	78.78	89.93	75.88	82.62	72.46	48.6	52.8		41.99	64.8	49.2	52	44.9	51	47	52.5	64.8	Y_Contig600
Y_Contig619	Y	65.76	48.56	67.51	92.13	80.54	77.89	103.43	77.16	70.56	66.31	96.14	77.51	85.1	68.91	123.44	1.41	2.2	1.5		146.8	102.2	148.9	144.8	153.7	152.9	144.3	122.3	143.9	Y_Contig619
Y_Contig627	Y	93.38	56.58	114.09	72.95	74.41	61.5	62.72	46.41	79.86	79.75	111.07	62.06	77.54	90.31	117.73	53.07	48	59.2		48.18	46	53.2	33.1	35.1	34.9	40.7	44.6	52.2	Y_Contig627
Y_Contig634	Y	11.02	8.29	6.35	10.63	9.2	11.15	8.99	12.48	16.39	9.97	11.2	9.37	10.06	14.76	11.15	10.08	8.9	9.4		29.25	6.9	27	21.2	30.4	27.9	35.3	24.7	23.8	Y_Contig634
Y_Contig640	Y	100.08	121.83	111.88	80.93	109.69	84.46	57.29	77.32	78.6	95.77	105.12	77.68	92.2	75.78	71.18	78.93	80.3	56.8		63.72	63.2	80.6	49.2	74.5	66.7	95.9	87	95.6	Y_Contig640
Y_Contig687	Y	0.57	0.37	0.83	0.34	0.35	0.47	0.27	0.68	0.16	0.3	0.41	0.56	1.13	0.28	0.26	0.1	0.1	0.1		0.883	0.05	1.41	0.763	1.487	0.467	0.46	1.267	0.87	Y_Contig687
Y_Contig697	Y	21.01	17.91	31.47	18.83	33.63	32.84	21.41	14.47	21.72	21.41	12.93	30.97	18.21	13.53	18.77	27.92	10	13.2		11.86	9	18.7	11.8	20	15.4	11.2	12.7	9.9	Y_Contig697
Y_Contig735	Y	1.53	2.26	0.49	1.16	0.3	1.47	0.61	0.27	1.03	0.91	1.5	0.56	1.24	1.66	1.26	1.75	1.3	1		2.61	1.8	0.7	1.8	1	1.7	1.3	1.6	3	Y_Contig735
Y_Contig739	Y	7.55	2.57	7.69	8.6	7.27	6.99	8.46	30.49	5.77	7	15.23	7.74	15.22	7.2	7.46	8.17	5.6	7.9		15.99	6.5	19	13.6	16.4	15.4	12.3	13.5	22.1	Y_Contig739
Y_Contig760	Y	12.68	5.87	13.13	11.78	11.98	14.07	15.76	14.79	11.92	10.43	12.23	14.86	14.25	10.93	16.36	13.75	8.6	14.5		15.2	15.4	17.2	19	16	18.4	13.3	12.3	18.1	Y_Contig760
Y_Contig766	Y	235.19	258.05	306.64	213.67	261.65	269.28	170.73	208.05	214.64	264.17	239.54	219.66	228.76	251.81	177.97	190.21	114.1	101.2		55.2	126.6	65.5	63.7	58.2	57.8	69.8	81.9	70.8	Y_Contig766
Y_Contig794	Y	7.33	6.74	10	9.59	9.22	7.8	9.39	8.32	8.25	10.03	10.33	8.74	10.95	9.9	7.19	2.09	2.3	5		5.09	7	7.3	8.4	7.9	7.3	7.4	7.1	11.2	Y_Contig794
Y_Contig858	Y	7.94	6.52	7.37	8.96	5.97	8.3	9.21	8.25	8.81	5.93	7.74	8.89	8.63	8.02	6.91	10.33	15.5	8.2		12.67	5.7	14.2	10.5	11.2	11.4	10.8	12.1	8.2	Y_Contig858
Y_Contig867	Y	0.77	1.6	2.02	0.93	1.12	1.69	0.75	1.83	1.48	1.03	1.31	1.48	2.18	0.92	1.54	1.86	1	1		0.82	1.1	1.3	1	1	1.1	0.4	2.1	1.1	Y_Contig867
Y_Contig877	Y	11.76	11.73	12.18	10.93	10.73	9.42	8.94	11.86	9.37	11.61	13.97	8.67	11.98	8.82	9.7	10.52	14	10.2		23.47	8.1	21.4	12.2	23.4	14.9	16.1	19.3	18.3	Y_Contig877
Y_Contig880	Y	34.73	21.48	25.91	40.78	40	25.17	30.35	27.93	36.1	37.14	39.94	28.78	25.07	35.2	50.13	25.92	51.8	44		81.22	43.3	78.7	64.6	66	77.7	84.8	72.4	68.1	Y_Contig880
Y_Contig889	Y	22.09	10.74	20.6	20.86	29.68	21.75	21.1	16.73	16.96	18.31	32.17	19.16	19.31	17.89	24.1	17.97	22.2	20.6		44.78	21.7	36.6	28.2	34.3	38.2	38.3	27.8	43.7	Y_Contig889
Y_Contig924	Y	26.51	37.58	28.32	28.5	20.65	29.65	43.86	15.15	34.9	26.12	14.38	27.23	12.4	25.32	19.32	27.19	33.8	24.9		25.89	16.4	23.8	29	27.8	27.3	19.9	27.5	15.3	Y_Contig924
Y_Contig996	Y	6.11	2.66	4.98	7.04	6.54	4.09	8.14	6.55	6.63	6.01	6.16	6.1	6.38	5.63	9.09	5.53	10.2	10.6		11.02	6.4	12.4	10.5	11.7	11.7	11	10.2	7.9	Y_Contig996
Y_Contig1029	Y	73.32	82.02	65.39	80.14	71.04	61.42	42.77	80.19	77.37	76.43	84.83	62.86	79.05	80.21	68.22	79.39	52.1	74.9		265.48	87.7	274.7	184.6	230.8	226.3	341.6	301.5	268.2	Y_Contig1029
Y_Contig1050	Y	86.84	98.92	91.46	64.87	93.52	104.38	53.43	53.41	66.33	85.74	83.92	79.2	74.06	73.26	63.14	1.29	30.7	26.1		38.89	55.3	37.6	35.5	37.3	40.9	35.8	39.7	32.4	Y_Contig1050
Y_Contig1068	Y	10.16	13.87	12.61	10.58	9.25	17.42	13.71	18.04	12.88	10.04	9.8	12.95	13.36	10.58	16.3	12.1	8.2	11.9		10.45	9.7	12.8	15.4	11.7	12.6	11.4	11.1	8.7	Y_Contig1068
Y_Contig1089	Y	34.49	33.64	14.44	31.72	54.53	63.53	91.36	48.87	21.71	14.62	27.37	19.35	14.15	19.33	69.21	56.17	34.2	72.3		38.39	99.2	25.5	78.2	75.6	60.6	34	23.9	28.8	Y_Contig1089
Y_Contig1104	Y	8.39	3.95	8.24	8.35	8.95	5.32	9.01	8.53	9.39	6.28	8.52	8.39	6.18	7.26	8.47	8.75	15.7	17.4		6.05	10.2	7.3	9.1	7.2	7.7	5.9	5.3	6.2	Y_Contig1104
Y_Contig1234	Y	28.82	27.91	28.52	25.76	26.46	27.4	25.74	29.93	31.15	23.39	22.93	26.58	29.2	21.92	26.6	37.58	29.5	41.6		20.09	38.7	22.3	29	20.6	22.8	19.6	16.8	23.2	Y_Contig1234
Y_Contig1251	Y	8.04	20.26	9.19	7.32	7.98	10.33	6.74	6.43	14.62	10.85	7.38	9.94	6.01	9.51	11.35	10.07	13.1	10.4		14.97	5.4	10.5	9	11.7	11.4	6.3	8.9	5.3	Y_Contig1251
Y_Contig1379	Y	109.04	114.58	100.55	96.71	87.26	115.45	74.97	131.37	114.1	92.36	89.05	86.82	113.19	122.72	125.7	20.02	19	23.6		87.1	118	77	94.9	80.9	87.5	90.9	112.6	92	Y_Contig1379
Y_Contig1418	Y	21.84	17.63	21.2	12.43	21.12	29.92	18.06	27.45	21.78	15.85	20.47	23.96	22.97	24.38	24.18	2.08	1.8	2.1		19.73	25.7	25.2	23.5	23.6	25.9	12.4	17.7	21.9	Y_Contig1418
Y_Contig1419	Y	22.2	24.97	14.98	22.35	21.65	17.25	26.88	19.44	18.61	15.17	17.95	18.28	21.82	18.11	20.33	0.9	0.8	0.3		22.6	22.5	24	19.7	22.4	21.9	21.2	20.8	19	Y_Contig1419
Y_Contig1465	Y	93.67	82.74	66.37	32.62	81.54	71.15	11.28	65.98	115.9	136.62	53.23	70.51	3.95	84.69	53.44	39.13	27	12.4		12.653	26.72	12.63	7.78	7.783	10.057	27.34	24.073	18.84	Y_Contig1465
Y_Contig1525	Y	5.41	6.7	4.69	5.24	5.5	8.12	5.39	8.76	6.13	5.42	4.39	4.95	8.54	8.81	6.1	8.39	3.8	4.6		3.73	6	5.2	5.4	4.5	4.8	3.8	5.6	3.9	Y_Contig1525
Y_Contig1579	Y	4.51	1.08	2.71	6.44	3.89	4	5.2	2.67	4.65	2.85	7.29	3.41	3.19	3.93	6.17	3.89	5.3	4.5		11.57	1.7	7.8	8	9.2	8.7	12.5	6.5	10.4	Y_Contig1579
Y_Contig1595	Y	22.42	25.6	22.08	30.4	28.39	24.55	19.17	17.47	16.38	22.65	35.56	21.03	24.11	20	27.86	20.78	32	22.3		47	21.1	42.3	32.6	41.9	42.2	49.6	44.9	47.4	Y_Contig1595
Y_Contig1714	Y	28.59	28.42	24.49	30.45	16.49	24.67	28.54	25.12	24.46	14.11	30.29	26.29	31.47	25.52	28.15	30.25	24.5	24.4		24.93	31.1	17.6	23.7	15.4	18.6	24	19.9	21.1	Y_Contig1714
Y_Contig1768	Y	28.17	17.57	20.45	30.42	46.08	52.97	35.07	41.03	26.26	22.24	44.69	22.96	23.33	28.73	34.93	31.75	24.7	51.7		48.61	51.1	47.1	42	88	74	43	67.8	60.4	Y_Contig1768
Y_Contig1798	Y	6.88	7.17	4.21	14.84	7.26	4.78	7.59	2.3	7.79	8.21	7.09	5.07	2.73	6.73	5.22	3.83	13.9	15.7		2.48	5.2	1.6	2.4	3.7	3.3	2	2.5	1.9	Y_Contig1798
Y_Contig1894	Y	22.81	16.82	27.43	27.76	25.94	29.6	33.75	31.65	23.6	21.95	31.84	27.36	31.51	27.89	29.92	0.08	0.1	0.1		31.63	31.385	36.57	32.89	38.327	35.343	37.86	36.007	36.65	Y_Contig1894
Y_Contig1915	Y	4.84	3.2	5.46	3.7	3.9	6.24	1.43	4.1	6.41	5.99	4.55	4.13	12.91	4.93	3.31	6.12	4	4		6.98	3.5	10.3	5.5	9.5	6	3.9	10.5	2.9	Y_Contig1915
Y_Contig1916	Y	18.43	4.56	11.09	21.78	18.87	15.28	20.66	9.92	16.95	12.22	23.54	14.02	8.52	20.18	26.14	15.93	18.9	11.3		31.88	6.2	29	22.8	29.9	29.2	42.3	24.8	32.5	Y_Contig1916
Y_Contig1960	Y	12.4	15.5	39.99	9.62	16.59	9.89	3.7	16.31	8.76	15.5	23.43	22.07	19.23	6	7.44	13.02	37.4	15.7		4.71	4.3	10.9	4.8	3.9	5	6	6.2	12.5	Y_Contig1960
Y_Contig2043	Y	20.11	25.06	21.21	26.51	29.25	29.46	20.46	23.53	24.76	26.88	29.22	25.33	23.86	21.27	26.41	1.68	29.5	21.3		40.25	30.8	43	32.2	48.2	40.2	43.1	40.4	36	Y_Contig2043
Y_Contig2075	Y	47.08	2.16	32.02	20.27	18.06	37.88	45.65	10.09	44.33	19.34	21.94	27.4	29.23	51.15	39.04	38.44	13.3	39.6		15.117	4.55	14.715	29.383	22.07	30.17	28.22	39.117	26.75	Y_Contig2075
Y_Contig2088	Y	13.24	23.27	14.8	11.8	12.23	15.3	11.37	10.26	11.8	12.55	12.49	14.73	13.2	8.96	13.93	2.15	19.8	10.5		17.22	11	14	14.3	15.1	13.4	15	20	16	Y_Contig2088
Y_Contig2097	Y	11.21	8.13	8.57	6.87	8.91	5.91	6	5.03	7.51	7.73	8.44	6.69	7.91	6.11	7.73	9.02	6.6	5.1		10.23	8.3	9.8	7	8.6	7.2	9.1	9.3	8.8	Y_Contig2097
Y_Contig2108	Y	24.31	25.32	23.6	27.43	29.19	28.73	40.73	35.03	24.51	25.59	32.21	29.13	31.63	26.11	35.15	29.39	18.9	23.6		38.79	31.1	41.1	36.9	40.1	40.8	37.6	37.4	41.8	Y_Contig2108
Y_Contig2293	Y	8.59	5.28	10.28	19.25	13.53	7.69	4.51	3.9	4.82	6.11	11.04	3.74	4.26	4.58	1.87	9.44	18.3	14.6		2.26	5.2	1.9	1.7	2.3	2.2	0.5	1.2	1.1	Y_Contig2293
Y_Contig2577	Y	79.45	113.99	65.17	123.72	77.32	96.71	105.49	83.1	84.28	90.14	118.49	74.43	84.42	90.93	96.22	101.45	83.4	85.7		121.48	90.6	121.6	138.2	125.3	115.9	137.9	131.3	142.5	Y_Contig2577
Y_Contig2641	Y	13.03	12.54	8.05	11.7	10.14	10.6	5.04	3.42	5.25	1.57	8.55	7.88	7.96	3.45	2.15	7.46	25	9.9		22.57	9.8	21.2	16.8	24.8	18.7	11.9	4.7	13.4	Y_Contig2641
Y_Contig2670	Y	29.23	27.45	62.82	47.39	51.78	43.81	25.96	30.74	35.54	45.14	18.27	51.32	29.84	40.47	45.26	52.54	113.4	86.8		35.93	26.2	65	35.3	42.1	39.3	59.1	50.9	27.6	Y_Contig2670
Y_Contig2777	Y	17.23	19.79	12.58	15.44	22.28	16.54	4.52	13.19	19.29	26.28	14.57	13.66	10.89	22.83	24.5	11.21	13.1	4		44.24	16.9	44.5	28.5	45	41.4	58.3	51.7	32.8	Y_Contig2777
Y_Contig2846	Y	37.56	37.61	30.35	40.04	38.34	36.72	29.58	34.61	36.12	32.92	44.38	31.91	36.89	36.15	39.23	1.14	0.8	1.6		33.69	45.7	33.8	37.6	33.7	36.8	32.8	31.6	39.5	Y_Contig2846
Y_Contig2909	Y	17.02	20.44	13.1	18.54	18.16	15.55	14.28	12.63	12.31	16.04	19.22	13.43	18.47	20.2	19.51	14.31	16.5	12.9		31.37	21.3	27.1	20.5	25.4	22.4	34.2	28.4	26	Y_Contig2909
Y_Contig2958	Y	0.94	0.69	0.39	2.36	1.15	1.79	2.28	2.01	1.76	0.98	1.61	0.8	1.38	0	1.24	0.94	0.7	0.7		2.91	1.4	1.9	2.7	2.7	2.3	5.3	3.5	2.6	Y_Contig2958
Y_Contig3353	Y	13.59	11.69	13.87	15.05	14.67	13.78	16.82	20.73	19.11	15.84	11.07	13.53	15.84	15.69	13.16	18.63	14.2	16.3		14.85	10.9	16	16.7	16.5	14.6	9.8	17.5	8	Y_Contig3353
Y_Contig3355	Y	17.59	15.69	13.52	15.07	16.42	11.04	10.64	13.61	11.58	13.85	14.12	11.72	16.9	13.89	14.67	13.89	27	16.8		32.02	17.9	26	20.8	30.1	26	28.3	23.4	23.4	Y_Contig3355
Y_Contig3434	Y	13.99	5.32	9.48	12.21	12.67	7.99	13.58	11.28	10.78	7.36	10.99	9.62	11.52	10.03	12.02	0.07	0	0		11.9	14.8	10.5	10.5	10.1	10.5	10.1	9.3	8.7	Y_Contig3434
Y_Contig3465	Y	1.63	0.45	3.43	1.7	1.49	1.85	1.3	3.93	2.48	3.04	2.09	1.71	2.77	2.12	0.48	1.26	1.3	1.1		1.273	0.12	2.07	2.373	1.89	1.777	1.22	2.01	0.95	Y_Contig3465
Y_Contig3581	Y	12.6	13.45	10.93	15.61	13.78	16.06	11	11.13	13.68	13.68	15.27	11.46	11.79	11.59	16.55	0.06	11.1	11.8		18.34	16.6	20.5	17.6	19.8	20.3	13.9	17.6	18.3	Y_Contig3581
Y_Contig3696	Y	0.99	1.29	0.93	1.81	0.93	0.46	1.04	1.17	1.27	2	1.31	1.01	1.16	0.33	1.2	0	0	0		4.087	1.075	4.245	2.763	4.143	2.96	1.63	2.813	0.91	Y_Contig3696
Y_Contig3716	Y	17.57	0.19	15.62	19.15	19.99	14.04	14.58	19.32	17.66	18.95	16.78	17	17.85	16.91	16.22	15.41	19.7	16.9		15.503	0.22	19.69	17.57	17.673	17.34	18.48	17.187	18.42	Y_Contig3716
Y_Contig3771	Y	6.89	3.88	6.04	5.08	5.93	8.52	5.78	10.67	7.61	5.54	7.3	4.71	6.84	8.62	7.06	5.05	1.6	1.8		18	4	21.8	13	21.3	21.7	24.4	21.8	25.8	Y_Contig3771
Y_Contig4136	Y	11.37	12.47	12.92	9.67	9.36	9.88	10.75	10.69	9.83	9.06	12.72	9.15	10.13	11.09	9.04	17.16	8.1	6.1		8.35	8.5	8.2	6.7	7.7	6.5	4.7	7.7	11.3	Y_Contig4136
Y_Contig4249	Y	263.23	532.56	304.57	194.63	280.12	288.38	185.22	184.03	250.48	315.83	280.41	213.72	202.62	228.86	167.59	185.49	106.7	78.8		96.11	146.4	83.7	78.5	83.8	95.6	94.7	133.3	106.8	Y_Contig4249
Y_Contig4414	Y	14.38	1.46	16.89	13.74	14.06	15.65	9.15	17.56	19.54	12.93	16.02	10.45	20.53	18.24	2.67	17.91	13.9	16		12.937	1.105	13.47	12.567	12.817	13.823	22.17	19.91	23.91	Y_Contig4414
Y_Contig4433	Y	136.73	105.21	117.4	127.74	132.46	109.7	84.71	85.5	101.55	103.44	136.29	104.66	108.15	107.11	103.98	117.78	133	105.1		140.68	103.2	134	106.4	120.1	132.9	133.4	130	156.6	Y_Contig4433
Y_Contig4435	Y	10.12	13.5	10.53	10.86	11.05	14.64	14.2	15.06	10.95	14.55	12.82	11.32	12.99	20.39	12.4	2.13	9.6	12.7		10.69	12	13.7	10.7	13.7	13.6	11	14.7	12.8	Y_Contig4435
Y_Contig4479	Y	9.73	5.39	9.56	11.66	5.07	3.34	10	10.31	9.78	7.55	10.19	12.26	7.76	6.53	10.53	4.57	10.8	12.8		17.99	10.1	13.5	16.8	8.2	11.7	20.9	12.9	16.5	Y_Contig4479
Y_Contig4511	Y	124.31	157.52	122.14	104.69	112.72	118.46	87.63	9.58	8.39	9.35	8.05	116.13	140.4	11.56	11.38	111.29	80.1	65.3		85.68	109.2	85.2	81.1	82	83.4	9.8	9.6	7.3	Y_Contig4511
Y_Contig4532	Y	169.15	223.58	186.19	182.67	167.94	201.17	184.88	484.13	498.19	180.72	147.66	140.98	219.38	1.73	190.99	229.14	145.5	131.5		240.16	221.2	226.8	229.5	203.6	185.2	471.3	267.8	232.3	Y_Contig4532
Y_Contig4756	Y	34.92	40.8	50.44	15.41	77.64	58.58	8.5	24.73	22.08	58.26	56.69	37.63	29.41	48.75	24.39	18.58	6.7	4		16.19	49.6	10.9	10.1	11.1	10.7	5.4	16.4	16.1	Y_Contig4756
Y_Contig4787	Y	11.12	9.28	8.61	8.45	7.08	7.94	9.63	13.49	9.84	11.65	7.94	7.27	11.34	10.86	8.34	13.47	6.3	6.9		8.08	9.6	7.3	6.4	6.6	7.8	3.7	10.6	4.5	Y_Contig4787
Y_Contig4813	Y	199.16	433.62	219.49	340.51	271.37	352.46	316.23	119.87	101.27	73.18	290.98	230.73	275.89	111.12	124.02	301.51	241.1	221.4		455.62	324.7	404.4	490.4	437.2	410	84.7	131.6	559.7	Y_Contig4813
Y_Contig4861	Y	17.09	25.05	22.16	25.21	21.58	17.68	11.8	11.33	15.81	11	16.71	17.35	40.66	15	23.39	15.48	19.3	21.2		25.97	17.5	54.2	20.6	43.1	32	19.5	20.8	12.7	Y_Contig4861
Y_Contig4971	Y	44.92	47.55	26.05	19.4	36	24.8	15.72	26.7	41.68	30.45	30.66	22.14	14.29	38.37	49.77	30.99	16.2	22.5		14.4	18.3	9.3	12.4	14.7	7.9	15	16.3	19.6	Y_Contig4971
Y_Contig5521	Y	46.01	2	52.3	48.97	60.36	46	42.89	44.08	39.09	49.68	52.49	40.65	48.95	39.81	43.04	32.57	37.3	24		63.06	1.1	80.8	52	73.8	71.1	65.5	73.7	59.5	Y_Contig5521
Y_Contig5526	Y	55.35	73.62	57.55	71.82	55.01	56.09	55.25	68.93	62.87	69	69.69	66.27	65.81	61.09	85.47	49.16	110.3	83.9		167.51	95	173.9	131.6	145.7	132.4	152.6	163.8	163	Y_Contig5526
Y_Contig5693	Y	72.12	63.23	34.57	14.42	30.6	47.56	86.59	7.2	87.94	56.47	27.22	7.89	10.71	69.55	52.28	103.43	43.9	62.4		39.91	69.8	25.4	18.9	28.6	25.8	23.6	52.1	26.3	Y_Contig5693
Y_Contig6953	Y	11.43	5.68	9.42	8.26	5.7	13.31	7	13.32	9.49	9.6	8.38	10.07	9.21	12.28	13.4	10.79	7.8	11.1		10.19	9	12.9	8.7	9	11.6	8.5	11	6.7	Y_Contig6953
Y_Contig7006	Y	3.9	2.05	3.06	3.04	3.82	3.98	1.08	3.22	8.66	8.41	3.51	1.91	1.75	5.06	3.8	1.71	3.2	1.5		1.54	1.2	0.4	1.1	1.4	1.1	4.2	1.9	1.5	Y_Contig7006
Y_Contig7074	Y	56.58	79.19	42.4	100.3	60.13	55.62	95.92	78.28	43.02	52.06	137.1	61.24	115.64	67.92	84.44	69.13	38.7	36.8		222.56	86.2	205.8	167.3	198.9	184.5	339.1	253.5	232.6	Y_Contig7074
Y_Contig7607	Y	12.92	13.05	7.61	9.1	8.29	9.36	7.93	0.58	0.49	0.42	7.93	7.37	10.76	0.51	0.44	7.95	4.9	6.8		8.74	7.9	9.9	10.8	12	11.3	0.5	0.7	12.5	Y_Contig7607
Y_Contig7793	Y	323.48	18.64	431.03	315.43	366.25	294	230	40.72	316.46	312.23	343.29	220.68	338.17	254.53	223.64	352.75	412.1	310.1		232.36	8.4	267.6	203.2	298.5	231.5	316.4	275.7	294.9	Y_Contig7793
Y_Contig7796	Y	41.31	20.03	28.9	43.82	50	31.34	53.76	8.88	43.49	35	60.07	39.89	29.52	46.74	63.75	28.47	29.2	27.9		22.93	29.3	17.6	20	25.8	26.7	30.6	20.8	35.6	Y_Contig7796
Y_Contig7870	Y	263.14	549.96	231.08	204.96	343.36	291.11	155.95	108.23	198.76	254.01	242.47	196.61	164.13	175.85	142.87	13.64	108.5	73.9		75.74	154.8	58.8	54.6	66.1	68.7	106.8	95	94.3	Y_Contig7870
Y_Contig8286	Y	7.87	7.33	10.05	7.5	6.92	6.42	6.84	10.31	11.43	9.47	5.91	8.36	11.15	11.14	7.43	9.49	10.3	11.4		6.57	8.9	7.8	7.1	6.3	6.9	6.9	6.5	5.9	Y_Contig8286
Y_Contig8349	Y	32.66	25.27	40.92	33.78	30.34	34.24	29.07	48.88	28.51	31.2	24.04	36.39	41.9	38.47	34.07	31.47	24.1	21.2		30.46	26.6	38.1	29.9	33.1	36.9	34.3	30.3	19.8	Y_Contig8349
Y_Contig8380	Y	8.61	11.48	6.98	10.04	9.41	8.08	9.72	10.19	9.04	7.82	6.87	11.02	9.45	8.08	9.43	9.78	12.5	11.9		12.12	9	13.9	12.2	14.7	12.8	12.8	12	9	Y_Contig8380
Y_Contig8383	Y	3.81	0.91	4.2	3.72	4.09	3.12	5.33	3.64	3.25	2.51	4.71	3.96	5.88	4.31	4.32	4.3	4.7	7.4		3.7	10.8	3.8	5.4	4.4	3.6	3.2	2.6	5.1	Y_Contig8383
Y_Contig8402	Y	6.7	5.41	11.32	8.24	8.42	7.11	6.41	11.32	6.12	6.17	9.73	13.6	11.95	6.97	7.76	8.65	7.3	8.1		15.29	10.7	22.2	15.2	17.7	17.3	15.3	11.2	11.3	Y_Contig8402
Y_Contig8404	Y	19.59	11.18	13.91	23.33	15.58	15.38	19	17.45	18.21	14.48	16.48	18.09	17.74	20.07	19.89	20.42	20.9	16.8		19.54	18.3	13.4	19.7	15.4	18.4	14.1	13.9	12.5	Y_Contig8404
Y_Contig8477	Y	25.89	14.72	21.96	28.02	27.77	23.38	28.65	22.2	22.85	22.86	31.8	26.06	24.86	23.95	32.2	24.04	30.2	32.2		64.1	33.3	60.2	47.9	56.4	61.5	54.1	45.3	59.1	Y_Contig8477
Y_Contig8485	Y	28.61	40.4	18.57	22.87	20.41	22.24	23.31	22.79	16.53	14.34	32.71	14.21	25.17	21.65	17.78	23.05	11.2	13		23.09	29	22.6	21.8	19.6	23.9	31.7	17.8	37.7	Y_Contig8485
Y_Contig8501	Y	21.38	14.06	15.78	21.64	20.12	19.74	16.29	17.05	22.35	17.35	18.24	16.68	17.22	19.28	21.66	17.65	32.1	23.7		27.11	23.9	23.1	23.8	25.3	25.5	24.3	22.4	23.5	Y_Contig8501
Y_Contig8519	Y	21.44	19.62	18.04	20.52	22.84	18.21	15.68	12.16	19.78	20.07	22.67	15.86	19.18	21.03	17.24	0.07	31.3	19.7		29.26	19.1	27.7	23.8	29.2	26.2	26.9	30.8	22.4	Y_Contig8519
Y_Contig8522	Y	23.02	14.5	25.42	28.75	22.7	17.89	22.74	30.27	22.77	36.59	39.09	19.56	44.89	26.31	19.47	23.72	53.9	24.3		30.37	12.6	36.9	36.2	26.2	28.9	38.2	46.4	60.4	Y_Contig8522
Y_Contig8564	Y	11.71	7.87	9.43	13.86	12.62	11.36	11.1	11.56	11.35	10.89	12.35	9.62	14.03	12.04	12.06	12.05	15.7	10.4		20.91	14.3	19	20.5	22.9	20	12.7	14.6	12.3	Y_Contig8564
Y_Contig8575	Y	16.36	5.63	16.82	19.6	18.46	13.14	18.76	11.91	15.66	18.8	21.53	18.07	14.92	14.33	17.61	12.06	15.3	26.2		15.56	26.6	19.2	22.7	17.8	20.3	15.1	15.2	26	Y_Contig8575
Y_Contig8578	Y	8.66	7.42	9.43	7.65	7.78	10.49	10.09	22.93	18.43	8.86	7.01	7.97	11.86	0.13	21.72	10.11	8.7	9.1		10.09	7	11.9	10.4	12.2	10.4	15.7	11.4	7.1	Y_Contig8578
Y_Contig8582	Y	46.55	30.06	46.98	50.79	49	45.55	41.61	47.19	44.33	40.82	46.29	41.25	46.6	42.45	54.72	53.15	41.6	43.3		60.07	48.6	59	56.4	62.1	59	67	64.5	62.8	Y_Contig8582
Y_Contig8654	Y	33.28	20.61	29.35	35.46	31.96	28.33	32.69	47.98	38.59	31.43	34.19	32.82	31.71	42.12	45.96	28.09	36.1	32.8		38.79	32.6	38	33.7	32.8	36.4	41.7	35.2	29.5	Y_Contig8654
Y_Contig8686	Y	249.18	238.85	321.5	292.44	192.43	421.78	285.8	646.85	348.3	218.79	199.11	223.57	327.76	320.8	398.62	290.13	215.9	471.1		102.04	366.5	139.8	414	171.6	168.8	105.2	189.3	146.2	Y_Contig8686
Y_Contig8746	Y	7.55	9.62	15.7	8.66	13.91	18.77	9.25	9.34	9.52	7.04	1.68	14.71	8.96	11.93	14.55	10.55	5.8	15.1		6.03	14.6	16.7	9.3	13.2	11.6	6.3	5.8	0.2	Y_Contig8746
Y_Contig8805	Y	11.55	8.98	14.11	16.04	14.59	16.73	16.81	16.86	13.37	13.07	14.81	13.63	14.89	4.39	18.79	16.13	14.2	17.5		22.04	20.1	27.2	27.1	26.3	25.7	25.8	22.1	26.9	Y_Contig8805
Y_Contig9078	Y	4.44	2.58	6.01	3.49	3.54	5.1	5.24	8.41	4.27	4.06	3.45	4.63	6.74	4.48	6.61	5.01	1.5	2.9		3.55	5	4.2	7.2	3.9	4.4	2.2	3.8	4.3	Y_Contig9078
Y_Contig9164	Y	7.68	6.49	7.95	8.83	10.35	12.58	7.42	8.82	7.61	11.33	11.56	10.17	8.63	8.85	9.63	0	1	0.6		12.78	4.3	10.8	11	17.6	13.9	13.5	18.5	16.1	Y_Contig9164
Y_Contig9166	Y	22.37	13.39	21.45	13.53	20.2	18.86	11.69	13.46	24.25	23.4	9.68	18.33	15.11	19.96	11.89	25.53	8.8	13.7		11.66	10.2	14.8	12.9	20.5	15.7	12.9	14.7	15.6	Y_Contig9166
Y_Contig9198	Y	1.77	1.85	2.04	1.8	1.07	1.48	1.64	3.67	1.75	1.7	2.1	1.48	2.25	2.18	1.46	1.82	1.5	2.6		1.827	2.85	2.765	2.29	2.663	1.687	1.23	2.85	2.37	Y_Contig9198
Y_Contig9256	Y	7.24	5.32	5.77	8.54	7.06	6.2	12.14	10.89	8.7	4.38	6.84	8.62	8.48	6.62	11.37	10.93	9.6	16.9		9.69	10.8	7.9	16	12.1	12	12	10.3	14.3	Y_Contig9256
Y_Contig9460	Y	19.09	22.56	22.59	18.13	17.57	19.36	12.72	12.65	12.22	14.67	27.32	18.36	17.62	13.09	16.21	18.56	17.2	14.1		10.387	16.495	11.68	10.22	10.537	10.477	10.3	11.4	10.88	Y_Contig9460
Y_Contig9480	Y	14.78	11.59	13.18	18.92	15.74	16.68	17.47	16.64	12.97	12.45	19.25	15.21	17.16	12.46	18.81	17.29	15.4	15.5		23.34	20.2	21.2	24.9	22.5	24.7	23.8	19.5	24.6	Y_Contig9480
Y_Contig9618	Y	27.41	17.04	22.64	17.36	19.07	20.47	14.33	28.73	31.26	20.99	15.7	19.63	19.11	16.74	19.85	22.43	18	13		18.13	14.6	18.2	21.1	20.8	20.3	15.2	24.6	17.1	Y_Contig9618
Y_Contig9685	Y	2.66	0.63	3.38	4.51	2.47	2.71	3.89	1.94	4.47	4.33	2.67	3.76	2.56	3.27	2.63	3.72	6.1	3.5		3.48	1.4	4.4	5	3.8	5	3.7	3.9	2.2	Y_Contig9685
Y_Contig9776	Y	3.99	8.01	7.35	1.09	5.03	3.72	4.76	12.03	4.24	4.68	1.87	5.66	6.99	5	4.33	3.66	3.2	1		5.43	5	11	0.9	6.6	3.1	4.8	5	1.5	Y_Contig9776
Y_Contig9785	Y	31.56	30.08	31.09	33.23	31.43	35.86	29.99	33.19	35.65	31.67	31.05	30.76	40.75	34.54	36.64	43.29	45.7	74		34.74	67.7	31.5	41	34	35.4	30.7	28.5	35	Y_Contig9785
Y_Contig9850	Y	10.7	6.07	25.08	11.99	16.82	9.8	5.89	14.45	10.91	9.62	12.69	11.2	13.16	9.7	8.74	0.19	22.8	17.5		9.93	8.2	22.6	13.7	13.4	13	6.5	7.7	17.9	Y_Contig9850
Y_Contig9854	Y	37.7	56.79	29.87	23.97	36.21	31.79	28.39	6.61	28.76	25.01	28.92	25.15	28.16	29.99	26.93	25.95	17.3	7.2		7.98	20.3	8.9	4.5	10.3	6.9	7.4	13.9	5.1	Y_Contig9854
Y_Contig9947	Y	11.9	11.48	13.55	13	12.87	10.62	10.63	13.49	13.74	11.18	11.81	15.53	12.74	9.56	13.46	10.35	15.3	14		15.85	12.9	20.7	15.7	17.5	15.8	17	17.6	18.6	Y_Contig9947
Y_Contig9982	Y	64.71	76.73	63.09	69.69	64.39	51.38	45.68	74.08	80.26	76.81	56.86	56.37	68.13	70.57	73.9	67.28	118.5	82.9		74.83	63.2	66.6	71	59.7	55.9	96.5	91.1	63.9	Y_Contig9982
Y_Contig10040	Y	23.38	18.04	11.73	14.19	19.66	14.86	14.77	25.4	16.62	9.49	12.25	15.16	22.67	12.43	15.2	26.45	7	6.6		12.08	12.1	10.8	6.6	12.4	9.2	8.2	12.2	10.8	Y_Contig10040
Y_Contig10142	Y	4.23	1.47	4.48	3.86	2.06	1.83	0.92	1.66	3.28	3.21	2.11	1.48	1.8	2.55	1.34	2.16	1	2.2		1.8	1.3	1.1	1.3	2	1.7	2.2	1.8	0.5	Y_Contig10142
Y_Contig10197	Y	22.02	14.2	13.23	18.47	17.78	18.15	13.78	20.47	16.2	11.22	16.86	19.46	19.21	18.12	17.93	19.5	14.3	15		28.98	20.9	22.1	25.5	22.5	23.1	21.8	18.1	22.4	Y_Contig10197
Y_Contig10262	Y	8.72	6.04	9.14	10.61	7.39	8.94	9.15	10.77	8.19	6.81	11.76	7.51	14.55	9.33	15.34	8.31	10.6	6.1		5.51	10.515	6.615	6.143	6.783	5.957	6.44	6.92	5.98	Y_Contig10262
Y_Contig10290	Y	4.5	4.28	3.8	6.74	5.5	3.71	5.9	3.53	3.15	2.83	10.05	4.81	9.48	4.55	5.42	2.76	2	5.5		11.82	14.3	12.2	9.4	10	9.2	12	6.2	12.6	Y_Contig10290
Y_Contig10300	Y	13.35	11.25	13.92	10.39	9.48	11.5	6.6	12.82	7.87	9.56	7.74	10.29	13.4	9.47	7.01	10.91	9.8	7.6		12.38	8.1	11.3	8.6	11.9	10.9	8.8	12.5	9.5	Y_Contig10300
Y_Contig10350	Y	3.56	1.19	5.56	3.16	3.37	4.41	4.08	6.1	3.01	3.71	2.71	4.48	5.36	3.77	1.84	1.84	1.6	1.1		0.257	0.725	1.125	0.09	0.253	0.217	0	1.273	1.17	Y_Contig10350
Y_Contig10372	Y	2.96	3.68	5.67	4.27	3.28	2.97	4.62	0.26	2.05	4.15	4.66	4.69	4.79	0.78	4.2	2.95	5.1	3.2		0.287	2.115	2.755	2.677	2.817	1.753	0	2.217	0	Y_Contig10372
Y_Contig10473	Y	85.17	119.61	94.67	108.57	103.7	114.26	132.34	83.14	96.25	94.99	118.96	83.38	5.44	107.14	115.26	4.51	5.8	108.3		115	111.5	105	112.9	114.5	110.9	104.4	105.2	96.9	Y_Contig10473
Y_Contig10480	Y	10.71	11.46	13.77	11.3	12.33	11.13	11.63	4.44	16.4	11.43	14.79	11.4	2.71	13.86	12.55	12.09	11.7	16		13.23	14.8	13.1	13.3	12.4	11.5	12	10	12.4	Y_Contig10480
Y_Contig10509	Y	2.12	0.9	1.3	2.56	1.09	2.39	1.22	2.49	2.27	2.11	1.83	1.65	2.63	2.15	0.06	1.93	1.4	1.3		1.01	2	1.3	1.9	2.6	1.6	3.8	1.6	2.1	Y_Contig10509
Y_Contig10530	Y	4.15	3.03	1.84	4.67	1.83	2.33	6.37	2.42	3.84	2.73	2.94	3.34	1.97	2.8	3.87	4.29	2.7	3.1		5.903	3.61	3.6	4.23	1.63	2.93	4.22	3.553	8.65	Y_Contig10530
Y_Contig10615	Y	4.99	4.77	7.53	7.05	6.91	10.66	5.58	2.64	6.05	4.05	3.7	1.42	6.03	3.25	3.94	9.77	7.3	7.6		7.39	5.4	9.7	12.2	9.3	8.9	6	8.5	8.9	Y_Contig10615
Y_Contig10662	Y	15.85	28.04	18.71	16.21	14.09	18.82	9.82	14.34	18.33	15.45	16.75	13.77	19	18.77	11.95	17.64	11.5	11.1		11.78	16.4	12.5	12.3	12.2	10.5	12.6	12	15	Y_Contig10662
Y_Contig10799	Y	14.99	27.54	13.38	24.54	20.28	20.55	26.97	20.44	22.38	19.2	25.8	23.16	22.9	20.04	28.18	24.06	22.7	15.7		34.1	23	29.9	25.7	32.5	30.8	34.3	26	30.9	Y_Contig10799
Y_Contig10801	Y	8.11	14.24	9.53	8.03	10.25	8.72	6.63	2.57	10.44	10.04	7.35	10.19	10	8.95	8.09	10.94	8.1	5.4		8.2	6.9	8.5	7.4	10.6	9.6	9.9	12.6	9.5	Y_Contig10801
Y_Contig11138	Y	335.43	374.19	475.91	262.75	294.34	258.9	99.11	127.78	256.69	226.36	275.8	232.76	175.75	301.73	96.49	224.83	112.7	63.1		38.43	120.4	32.9	28.4	27.3	31.3	43.3	27.2	63.1	Y_Contig11138
Y_Contig11225	Y	40.54	16.6	40.44	39.18	42.13	42.21	46.04	51.07	49.81	44.21	37.52	42.42	40.05	44.36	43.33	48.45	39.8	39.8		56	29.6	64.2	54.9	61.5	60.7	69.4	65.2	53.8	Y_Contig11225
Y_Contig11425	Y	5.35	1.87	4.06	1.65	3.44	3.57	12.53	4.03	11.27	3.36	1.74	6.97	4.65	2.48	2.63	9.32	15.6	21.4		1.557	7.4	3.63	1.977	0.85	2.25	7.71	1.5	1.63	Y_Contig11425
Y_Contig11518	Y	9.88	0.55	9.21	9.93	14.19	10.1	11.74	10.83	11.49	11.9	12.34	10.37	10.3	9.81	11.89	8.69	4.8	7.3		3.79	1.6	5.4	5.2	5.5	5.2	4.7	5.9	6.3	Y_Contig11518
Y_Contig11864	Y	2.45	3.16	3.79	3.5	4.56	3.4	4.81	3.94	4.75	3.54	3.71	4.47	2.54	2.87	4.18	2.98	3.7	6		3.89	3.9	4.8	3.9	4.1	6.9	6.7	4.2	2.1	Y_Contig11864
Y_Contig12085	Y	12.11	0.11	14.12	11.88	13.12	10.24	13.46	11.29	8	9.11	13.24	14.19	10.89	10.37	15.78	6.81	6.7	7.8		13.21	0.1	14.2	13.5	13.3	16.2	15.4	9.5	12.8	Y_Contig12085
Y_Contig12108	Y	7.52	0.08	5.33	5.73	6.42	6.68	7.99	0.12	8.5	4.95	7.09	5.18	5.69	6.59	7.3	7.25	3.9	6.5		12	0	8.1	9	7.2	9.3	10.1	5.9	12.2	Y_Contig12108
Y_Contig12230	Y	2.34	3.21	5.54	2.01	3.65	2.8	4.18	1.38	3.4	2.18	2.11	3.78	3.84	3.98	1.73	4.34	2.5	2		26.59	11.6	25.5	12.6	18.9	18.4	20.1	11.7	21.4	Y_Contig12230
Y_Contig12495	Y	4.44	6.81	5.13	4.11	3.91	3.33	2.53	8.32	4.4	10.39	8.24	3.62	4.26	6.53	6.21	1.99	1.9	1.6		2.49	3.6	4.3	2.4	2	3.1	5.2	9.2	4.2	Y_Contig12495
Y_Contig12571	Y	9.68	5.62	6.4	16.79	10	7.46	14.97	8.72	6.22	4.84	16.09	9	10.56	6.7	15.26	7.6	8.2	9.2		20.87	10.7	17.8	17.9	19.2	18.6	21.3	15.8	20.8	Y_Contig12571
Y_Contig12737	Y	10.61	5.39	7.3	18.8	7.71	12.85	7.56	8.93	17.59	5.94	6.71	5.9	7.62	7.88	8.05	7.45	17.8	15.7		17.82	11.9	13.4	30.1	15.5	12.5	11.3	12.1	9.2	Y_Contig12737
Y_Contig12771	Y	8.88	10.27	9.72	12.34	10.34	10.92	15.62	10.79	9.3	9.18	14.13	8.91	12.96	12.24	14.03	10.2	6.4	11		16.37	16.1	16.7	17.4	14.5	17.1	20.6	16	25.7	Y_Contig12771
Y_Contig12955	Y	15.38	17.49	16	23.4	16.01	18.61	23.64	19.49	15.34	13.23	22.13	15.27	19.43	19.93	23.39	19.46	19.6	16.3		36.99	20.2	32.5	35.5	33.6	37	36.6	36.7	33.2	Y_Contig12955
Y_Contig13035	Y	48.73	38.74	0.25	28.71	15.26	0	12.79	70.15	36.65	16.48	41.59	0.55	63.88	24.3	14.58	73.47	45.2	9.7		14.843	35.465	0	23.49	3.323	3.597	13.7	12.4	25.22	Y_Contig13035
Y_Contig13104	Y	1.99	1.4	1.51	2.66	1.98	2.13	2.52	2.13	2.95	1.6	1.54	1.48	3.14	3.55	2.36	2.38	2.4	3.8		2.66	3	3.7	3.8	3.1	3.2	2.3	3.4	2.7	Y_Contig13104
Y_Contig13173	Y	1	0.17	1	0.93	1.27	1.24	1.08	0.65	0.74	1.09	1.08	0.77	1.57	1.39	0.81	1.32	0.6	1.1		1.487	0.04	1.19	0.97	1.33	0.873	0.97	2.177	0.97	Y_Contig13173
Y_Contig13282	Y	9	3	9.51	12.69	11.71	9.8	7.5	9.2	9.16	8.45	13.99	11.03	11.69	8.38	12.26	11.85	14.6	18		9.25	6.3	10.5	10.8	10.1	12.8	5.1	7.4	11.6	Y_Contig13282
Y_Contig13327	Y	65.4	59.23	61.87	74.94	75.11	65.39	53.98	72.95	75.36	61.67	70.52	63.36	68.47	74.03	91.09	10.88	15.4	10.7		86.12	58.4	75.4	62.3	62.9	69.9	92.5	71.8	87.4	Y_Contig13327
Y_Contig13560	Y	40.1	49.37	34.56	38.74	44.16	60.5	52.73	54.09	57.93	39.47	36.06	32.18	19.6	46.02	59.36	64.77	61.6	60.2		48.64	55.8	37.7	56.9	52.8	61.8	44.6	46.2	41	Y_Contig13560
Y_Contig14104	Y	21.76	26.41	23.24	25.18	22.2	25.97	21.59	29.78	26.29	20.61	21.38	20.34	26.02	22.66	27.26	28.06	29.1	27.7		27.68	23.3	24.6	19.8	24.5	24.4	28.4	28.2	25.5	Y_Contig14104
Y_Contig14115	Y	132.43	194.85	107.06	118.13	127.49	101.19	62.73	67.99	96.16	113.07	125.17	91.1	118.26	95.76	87.05	97.43	114.2	85.3		217.36	115.2	182.6	131.6	164.2	165.4	226.2	211.7	257	Y_Contig14115
Y_Contig14178	Y	2.21	4.48	3.68	6.1	4.45	3.23	2.85	3.1	5.86	2.79	4.52	3.47	6.98	5.12	10.93	2.58	2.2	2.8		6.69	4.7	5.8	4.3	8	5.5	11.1	4.5	5	Y_Contig14178
Y_Contig14789	Y	3.17	1.52	1.17	4.04	3.3	2.4	3.65	3.65	2.59	2.07	3.47	2.07	2.65	3.25	5.47	1.55	1.2	1.1		4.43	3	3.6	3	5	4.3	5.4	4.4	4.4	Y_Contig14789
Y_Contig15164	Y	16.09	8.58	15.2	20.93	21.16	16.25	24.68	18.04	17.87	13.12	20.68	17.95	16.55	15.28	24.39	16.46	20.6	33.5		21.51	26.8	26.2	29.8	24.5	25.9	22.6	19	27.3	Y_Contig15164
Y_Contig15220	Y	12.7	6.93	11.25	14.97	24.28	15.55	27.61	15.48	16.23	26.31	30.98	17.36	16.57	22.03	27.03	1.71	10.2	3.5		62.62	22.2	65.1	39.3	69.9	74.6	79.4	92.3	82.1	Y_Contig15220
Y_Contig15519	Y	27.21	19.37	33.5	19.78	20.2	21.63	14.09	21.61	18.41	20.82	42.14	24.87	18.85	20.41	13.45	0.05	19.4	14.3		10.92	19.3	11	9.5	8.5	9.8	10.4	10.9	15.5	Y_Contig15519
Y_Contig15527	Y	13.42	21.34	14.52	14.65	10.89	21.04	31.27	19.77	15.85	12.92	14.17	13.16	15.11	17.43	17.75	17.96	8.2	13		10.71	15.3	11	17	11.1	10	7	11.6	9.1	Y_Contig15527
Y_Contig15587	Y	41.23	63.46	62.34	33.27	40.38	55.3	35.72	52.78	45.75	47.58	45.4	39.57	68.92	45.84	48.67	44.16	24.6	25.8		51.45	38.6	62.5	54.5	55.1	50.2	61.4	68.2	51.4	Y_Contig15587
Y_Contig15667	Y	59.75	60.55	61.04	50.1	60.65	75.25	62.48	106.41	83.47	61.33	45.08	72.95	69.8	75.01	87.56	81.18	45.6	94.7		68.58	82.5	75.9	92.3	70.1	91.5	69	67.9	52.1	Y_Contig15667
Y_Contig15724	Y	11.61	8.65	10.19	9.05	11.08	9.4	8.71	8.23	9.8	9.3	11.66	9.41	10.16	8.59	9.48	11.47	6.2	9.9		10.17	13.4	11.3	11.5	8.9	9.7	9.2	8.1	11.3	Y_Contig15724
Y_Contig15782	Y	17.79	7.11	18.31	22.72	20.22	11.95	26.78	16.42	19.7	18.82	19.97	22.09	17.36	23.32	20.08	18.51	20.9	15.3		18.45	21.3	24.1	22.2	21	20.4	27.8	15.9	16	Y_Contig15782
Y_Contig16052	Y	52.75	0.23	43.74	56.02	46.43	50.91	38.91	52.83	42.17	40.08	49.8	43.62	49.64	43.85	48.9	44.98	39.8	35.5		41.9	1.5	53.7	44.3	49.5	48.2	54.1	55.3	60.9	Y_Contig16052
Y_Contig16238	Y	154.01	229.06	186.93	101.2	156.97	146.97	114.79	18.87	37.02	21.56	158.67	130.32	140.88	46.66	37.95	87.53	81.8	33		37.14	71.7	57.4	26.5	43.6	35.5	0	5.9	48.1	Y_Contig16238
Y_Contig16363	Y	3.18	1.72	1.72	4.12	3.25	2.83	5.23	2.38	1.43	1.74	3.91	2.22	2.48	2.11	3.08	2.41	2.4	2.4		4.94	2.6	4.5	2.7	4.5	5.3	3	3.7	4.3	Y_Contig16363
Y_Contig16769	Y	41.56	40.67	53.39	48.58	46.45	39.7	37.24	47.78	43.77	40.85	43.92	35.49	48.67	37.6	38.69	48.87	38.1	64.5		42.1	31.1	43.9	40.4	52.9	54.4	30.9	40.9	37.4	Y_Contig16769
Y_Contig16771	Y	6.48	7.42	1.07	3.51	1.55	10.14	9.03	0.67	6.58	3.01	4.53	3.95	1.44	3.16	2.05	7.66	6.6	8.1		1.96	9.275	1.085	3.35	1.017	4.517	1.94	1.633	1.85	Y_Contig16771
Y_Contig17543	Y	5.73	1.53	5.99	6.48	5.05	6.86	11.1	9.82	6.12	4.35	6.95	6.99	6.95	5.95	9.74	7.22	9.6	9.9		10.89	9.7	10.3	11.9	10.2	10.8	11.1	8.8	11.8	Y_Contig17543
Y_Contig17545	Y	33.96	10.16	32.25	34.65	34.93	31.61	37.52	31.33	28.27	28.65	35.89	28.8	30.1	27.76	36.32	31.67	28.5	56.7		39.41	30.5	36	35.9	44.7	48.6	29.7	26.6	30.9	Y_Contig17545
Y_Contig17569	Y	62.93	85.51	16.76	64.95	52.63	44.77	39.5	27.72	46.39	43.87	53.33	34.45	23.78	48.98	44.27	41.6	61.6	37.1		29.25	43.2	9.4	28.5	22.7	28.6	30.1	25.5	29.6	Y_Contig17569
Y_Contig17589	Y	13.68	15.55	17.87	13.18	14.74	13.12	10.26	11.48	9.76	13.21	19.01	13.79	14.92	8.33	10.6	8.13	7.7	5.6		4.1	8.5	6.8	5.2	4.6	5.4	7.8	6.2	6.8	Y_Contig17589
Y_Contig17592	Y	38.02	34.85	35.73	53.29	47.65	47.04	68.56	45.8	41.39	39.28	58.46	43.75	37.95	41.91	68.1	43.82	48.6	57.2		80.1	54.1	77.2	80.5	76.1	82.6	90.1	72.2	78.7	Y_Contig17592
Y_Contig17614	Y	35.68	6.03	32.98	38.69	37.35	36.74	44.61	14.37	41.98	30.43	34.21	34.84	29.69	42.93	44.56	42.86	49.3	55.1		40.46	8.2	39.5	43.9	40.7	45.5	45.3	36.9	35.9	Y_Contig17614
Y_Contig17697	Y	7.04	9.56	7.19	4.98	9.34	6.07	3.64	7.03	4.46	6.46	7.02	6.11	9.29	6.18	6.53	7.55	5.5	3.8		11.23	4.3	10.7	10.1	11.7	11.7	11.4	11.2	6.1	Y_Contig17697
Y_Contig17719	Y	4.27	3.41	5.22	4.26	4.88	5.83	6.69	16.07	10.37	4.16	0.13	4.38	5.34	0.09	9.69	6.81	2.3	3.6		3.76	2.5	2.9	4.9	5.1	4.2	3.8	5.2	0.3	Y_Contig17719
Y_Contig17723	Y	14.37	8.69	8.94	23.54	12.37	13.43	25.66	12.53	10.6	7.4	24.44	13.24	14.1	11.31	21.24	14.56	13.8	15.7		28.5	15	25	24.8	26.5	27.5	33.3	26.4	25.5	Y_Contig17723
Y_Contig17773	Y	161.22	108.26	201.6	139.39	166.17	206.22	101.41	175.37	155.17	165.15	140.73	191.6	135.95	146.43	132.53	152.91	162.4	129.9		58.28	101.6	70	70.5	55.8	61.6	50.9	59.3	70.2	Y_Contig17773
Y_Contig17779	Y	5.25	6.33	6.53	8.51	6.48	6.39	4.17	4.86	5.35	9.24	10.45	6	9.19	6.82	6.8	0.51	1.2	0.7		6.6	4	6.3	4.4	5.6	7.1	3.9	5.8	7.7	Y_Contig17779
Y_Contig17843	Y	17.83	26.74	14.75	17.92	18.35	19.15	9.24	15.33	12.96	15.7	20.7	13.79	48.34	15.58	15.91	11.22	11.9	9.8		23.01	14.1	19.3	15.6	21.7	20	18.3	22	17.6	Y_Contig17843
Y_Contig17930	Y	11.65	1.03	9.74	9.28	9.09	10.02	7.37	13.82	14.19	12.09	10.74	10.05	9.26	11.91	12.3	11.47	10	9.4		10.3	3	11	10.2	9.4	10.3	14.9	11.4	9.4	Y_Contig17930
Y_Contig17957	Y	8.24	8.61	9.95	12.93	9.08	11.34	11.38	1.64	3.33	3.54	2.26	10.1	9.9	2.9	3.39	11.34	12.4	9.8		16.25	9.2	18.6	18.9	15.5	18	6.6	7.3	4.3	Y_Contig17957
Y_Contig18096	Y	7.21	2.76	6.12	7.98	6.47	7.91	10.27	6.66	8.33	5.55	6.15	9.82	3.59	11.44	15.95	9.18	8.7	9.2		10.27	12.2	8.7	8	6.4	9.5	13.3	6.4	7.4	Y_Contig18096
Y_Contig18190	Y	148.96	163.62	129.48	124.52	174.51	130.29	86.85	75.42	103.78	137.71	168.3	106.91	97.14	118.41	98.79	1.66	0.5	0.4		49.59	90.7	43.9	32.9	40.1	45.6	61.4	53.4	77.3	Y_Contig18190
Y_Contig18301	Y	3.65	1.8	1.77	3.14	3.5	1.9	1.29	0.7	1.29	3.75	2.83	1.44	2.45	2.67	1.77	1.75	1.4	1.3		1.67	3.2	1	1.4	1.7	1.7	1	1.8	2.7	Y_Contig18301
Y_Contig18700	Y	1.79	2.38	1.42	1.16	1.91	0.9	0.83	0.67	0.68	1.29	0.5	1.38	1.23	0.97	0.53	0.81	1	0.7		0.77	1.075	0.505	0.207	0.46	0.253	0.65	0.577	0.65	Y_Contig18700
FPKM values for X-linked genes for which Y-gametologs were deleted in at least one mutant (genes with deleted Y-gametologs are highlighted in green):
Gene	Y:X:A	Controls	M441	EGP4	EGP14	EGP15	EGP16	EGP17	ESS1	ESS4	ESS5	ESS7	ESS8	ESS11	K034	GPSS1	ESS10	M51	mut3-70		Controls	M441	EGP4	EGP14	EGP15	EGP16	ESS4	ESS5	ESS7	Gene
X_Contig4128	X	15.7	14.5	10.5	12.9	13.5	13.6	18.6	21	24.8	13.7	11.6	8.7	17.4	21.3	24.1	19.4	11.95	16.03		12.6	24.8	9.7	16.1	10.1	12.2	16.8	16.1	10.8	X_Contig4128
X_Contig8266	X	8.6	4.4	7.1	8.9	8.6	7.3	9	13.6	15.1	13.1	9	8.5	9.6	14.8	16.1	8.2	9.98	7.94		12.6	9.8	11.9	10.2	12.2	10.8	19.3	20.3	11.5	X_Contig8266
X_Contig9581	X	15.9	11.9	16.5	17.1	18.1	19.1	35	42.6	40	28	12.3	22.3	21.7	28	42	28.3	17.16	18.45		24.4	19.1	22.1	36.7	37.5	36.8	33.1	35	15.4	X_Contig9581
X_Contig10259	X	68.5	65.3	96.7	75.6	74.6	80	93.8	225.6	124.7	117.3	76.4	73.6	74.4	127.7	155.5	92	76.29	77.77		65.8	63.4	84.1	97.2	89.2	65.2	119	129	82.9	X_Contig10259
X_Contig15546	X	16.2	11.4	8.8	15.3	15	12.8	20.8	26.5	33.2	21.4	13.5	10.8	15	33.4	26.3	19.8	15.5	22.12		11.6	31.8	10.9	12.4	10.6	11.1	10	15.1	8.9	X_Contig15546
X_Contig18232	X	49.4	76.7	48.4	68.2	88.4	65.2	60.6	129.6	110.4	100.9	65.3	55.7	67.7	117	174	65.8	83.14	107.26		120	74.6	123.6	109.3	125.7	121.1	231	212.3	141.3	X_Contig18232
X_Contig10321	X	15.5	8	16	14.9	18.1	26.8	14.9	12	32	24.6	17.1	19.6	31.2	21.1	30.5	27.2	15.45	50.33		23	53.5	26.8	44.5	31.7	33.1	31.1	31.5	25.3	X_Contig10321
X_Contig8715	X	24	15.5	17.1	19.8	17.9	17.6	11.8	33.1	36	38.7	22.1	17.4	18.5	43.7	32.6	18.8	15.63	16.26		15.5	12.9	17.3	12.9	15.5	14.9	40.9	36.2	23.3	X_Contig8715
X_Contig9467	X	8.4	3.9	7.8	10.7	8.4	10.5	9.8	21	19.4	14.2	9.4	10.1	9.6	16.8	19.7	9.1	8	11.66		20.763	8.005	19.195	19.87	20.387	21.27	26.69	28.81	15.37	X_Contig9467
X_Contig47	X	14.7	26.8	9.9	14.6	13.9	12.5	16.6	26.5	45.2	29.9	19.2	25.1	18.6	29	29.2	18.2	12.16	12.17		24.6	22.3	19.9	21.2	21	25.8	57.7	52.6	21.5	X_Contig47
X_Contig1328	X	12.3	7.9	12	12.5	12.9	13.3	12.4	22	18.6	20.2	11.9	14.2	17.5	25.5	21.7	10.7	10.86	6.98		20.1	13.8	22.3	17.2	17.8	22.4	34.3	26.6	16.1	X_Contig1328
X_Contig17533	X	33	27.7	37	39.7	45.9	31.5	30.8	51.9	53.8	79.3	42.8	28	33.4	53.8	61.6	24.5	47.41	39.57		26.6	22	34.5	26.1	23.7	29.2	51.4	49	32.4	X_Contig17533
X_Contig18327	X	202.1	230	203.9	243.7	196.3	198.5	127.7	374.6	295.5	320.4	230.6	183.4	288.3	354.2	329.9	248.6	270.96	203.76		431.9	155.2	373.8	317.3	386.3	314.7	801.8	702.9	402.4	X_Contig18327
X_Contig61	X	22.7	19.4	17	16.4	19.3	26	16.8	37.6	46.9	36.2	18.1	21	24.6	41.4	33.4	21.5	27.2	17.95		18.7	15.4	19.1	20.1	21.6	20.6	34.6	46.9	19.5	X_Contig61
X_Contig81	X	37.1	38.8	51	61.6	50.9	59.2	43.3	94	97.5	92.9	49.2	41.3	39.3	85.1	93.9	49.4	85.11	77.92		62.8	40.7	62.9	73.3	79	68.3	104.8	102.5	56.8	X_Contig81
X_Contig846	X	27.8	15.8	23.8	24.6	20.7	24.9	31.2	56.6	46	36.1	24.8	24.3	22.9	49.6	38.4	38.6	27.24	40.78		55	49.9	54.1	55.9	55	58.2	98	78.8	60.9	X_Contig846
X_Contig4402	X	49.3	70.3	32.8	70.6	57	53.4	42.6	72.7	106.6	105	43.8	49	49.4	86.7	78.2	60.4	91.52	33.53		81.8	33.6	74	75.4	82.7	88.9	178.7	149.1	65.6	X_Contig4402
X_Contig13918	X	45.2	35.1	56.2	26.6	61	53	24.2	39.3	58.6	83.6	34.1	43.1	72.4	52.4	33.5	38.2	8.57	6.61		14.9	16.1	13.2	10.8	17.9	18.7	27	30.6	17.2	X_Contig13918
X_Contig6860	X	14	9	11.6	13.9	16.6	10.7	6.2	11.3	17.1	27.9	12	11.6	10.9	21.9	23.9	5.5	7.4	4.15		22.6	5.9	21.7	14.5	22.9	24.6	39.1	44.4	14.3	X_Contig6860
X_Contig9019	X	58.3	59	52.8	62.6	60.5	50.7	45.7	89.4	90.7	95	55.6	46.2	59.6	85.8	91.7	52.3	62.36	49.35		63.1	58.1	62.6	60.9	71	66.5	101.6	114.6	56.1	X_Contig9019
X_Contig9863	X	19.497	13.72	18.34	18.46	14.99	14.83	19.64	35.73	20.5	19.6	19.91	11.23	26.63	19.8	15.51	15.21	14.36	10.4		23.6	17.15	22.01	22.177	20.15	21.49	22.74	21.05	17.07	X_Contig9863
X_Contig8408	X	3.7	2.3	4.7	4.7	6.3	3.9	2.8	6.5	8.2	11.8	6.7	5	5.1	7.2	11	2.2	2.74	1.51		13.1	2.7	14.8	9.2	11.8	12.4	23.8	20	14.4	X_Contig8408
X_Contig15398	X	23.1	24.4	21.5	25.3	21.9	24.7	20.6	38.4	42.9	35.8	21.7	19.1	40	33.6	47.5	23.4	25	21.3		21.1	16.9	21.3	23.9	21.9	18.4	31	33.7	19.4	X_Contig15398
X_Contig15970	X	118.3	142.6	134.1	239	178.8	160.9	144.3	202.5	201.1	251.3	230.4	147.9	213.5	250.7	392.2	135.1	106.6	103.3		279.7	121.6	254	279.3	304.4	288.1	597.7	531.2	292	X_Contig15970
X_Contig17665	X	31.9	23.3	39.2	41.3	30.9	35.2	54.4	54.2	40.5	34.1	31.3	35.6	53.4	36	51.1	33.4	38.4	44.3		31.7	43	36	42.9	33.4	37.6	40.4	35.2	28.2	X_Contig17665
X_Contig12532	X	140.7	102.1	123.9	173.3	163.3	155.9	162.5	256.5	207.8	217.6	179.6	122.9	147.2	216	265.7	145.4	161.3	134.8		253.5	99.8	201.3	196.5	253.1	208.8	327	330.4	193	X_Contig12532
X_Contig3755	X	16.5	7.6	15.3	18.7	16.4	16.3	19.1	28.6	29.2	27.5	18.5	17.5	19.2	30.1	26.2	18.6	15.35	18.55		29.7	13.8	31	26.8	27.6	28.7	35.7	35.8	21.3	X_Contig3755
X_Contig797	X	8.9	6.5	7.9	6.5	8.4	7.1	5.3	13.2	13.4	14.3	7.2	7.1	7.3	17	13.6	5.5	8.82	4		12.7	5.2	15.5	8.8	12.4	12.8	21.6	21.9	12.7	X_Contig797
X_Contig4400	X	364.3	311.6	227.1	253.3	211.3	325.6	215.6	569.8	530.2	633.9	333.4	277.9	377.1	563.2	382.8	332.5	527.45	292.66		371	198.9	238.2	165	266.7	277.9	750.6	799.1	395.7	X_Contig4400
X_Contig904	X	26.2	27.9	22.3	27.5	24.9	24.1	29.4	49.3	45.4	42.8	25.1	27.1	28.5	46.2	48.3	32	36.07	25.22		22.6	22.6	24.4	17.3	24.7	22.2	47.9	46	16.2	X_Contig904
X_Contig2158	X	1.6	2.2	3.1	2.3	5	2.2	1.1	4.6	5.7	9	3.6	1.3	5.8	2.8	8.7	0.9	3.82	2.05		4.9	0.8	11.2	6.3	10.5	9.3	35	19.3	9.9	X_Contig2158
X_Contig7624	X	10.2	6.1	9.8	11.7	10.2	9	14.7	18.8	19.6	23.7	11.2	10.4	10.6	22.9	28.1	10.3	8.49	16.19		19.6	14.1	22.6	19.9	23.7	23.2	24.7	26.2	13.6	X_Contig7624
X_Contig8412	X	13.2	5.4	12.1	17.2	12.9	10.6	13.2	22.3	21.5	18.7	14.5	12.3	14.6	22.8	23.7	11.5	18.28	13.62		19.1	13.3	17.1	15.4	16.5	18.3	29.3	24.3	13.8	X_Contig8412
X_Contig8745	X	20.9	21.8	14.5	19.2	27	17.4	14	16.7	37.5	46.3	25.8	14.9	17.2	35.1	33.3	15.3	30.71	14.04		28.2	15.4	19.7	19.5	22.2	21.7	63.9	48	34.2	X_Contig8745
X_Contig10226	X	26.2	17.7	22.1	34.6	30.7	22.9	28.2	47.2	46.6	46.8	36	25.2	29.2	48.4	64.3	24.1	31.87	27.91		48.9	30.28	47.395	41.067	47.093	48.907	94.68	81.14	47.74	X_Contig10226
X_Contig16460	X	36	20.4	46.1	39.6	34.3	47.8	36.2	77.5	95.8	53.1	39.8	46.1	49.7	88.1	39.6	66.1	42.57	40.5		87.143	21.855	78.73	69.857	67.37	74.197	112.09	117.737	85.38	X_Contig16460
X_Contig2309	X	4.9	1.4	3.6	7.2	8.9	4.6	6.5	12.1	8.4	14.9	11.4	7.5	9.6	8.8	15.3	3.2	2.33	5.18		52.593	6.01	54.86	41.79	45.617	52.987	104.47	66.627	54.58	X_Contig2309
X_Contig9807	X	137.5	190.7	203.7	199.1	128.1	108.5	75.6	112.9	138.2	111.6	102	90.9	159.6	104.6	68.3	146.9	154.35	242.8		16.0267	146.73	47.99	33.64	35.47	16.1567	10.27	11.06	30.56	X_Contig9807
X_Contig10343	X	78.3	55.2	143.3	136.2	71.4	76.3	37.1	145.8	153.9	252.5	49.6	60.1	107	154.5	120.9	74.7	148.02	117.7		20.4	29.8	16.1	26.1	24.9	24.9	32.7	53.9	13.6	X_Contig10343
X_Contig13143	X	14.9	15	16	14.9	17.5	14.5	12	27.9	25.2	26.4	14.4	13.7	14.1	22.8	27.3	14.8	19.24	19.65		48.5	14.2	103.9	72.7	38.1	164.8	38.1	31.3	19.2	X_Contig13143
X_Contig17364	X	8.7	1.6	9.2	10.3	8.5	6.7	11.6	19.9	17.7	12.6	9.6	10.3	9.1	16.2	22.9	9.4	8.45	12.48		22.1	14.8	23	20.7	19.1	22.4	35.6	22.6	20.3	X_Contig17364
X_Contig18005	X	5.3	3.7	4.7	5.4	5.3	7.2	4.9	12.2	11.1	10.9	6.2	5.4	5.3	9.8	14.7	5.9	4.12	5		13.4	5.2	12.1	11.5	13.6	13.5	22.2	21.3	13	X_Contig18005
X_Contig14508	X	5.6	0.4	5	8.3	7.6	5.7	11.4	14.7	12.5	12.9	9.2	8.3	5.9	11.3	18.6	7.2	8	11.28		19.22	10.2	19.41	17.463	16.79	19.28	27.43	15.517	16.32	X_Contig14508
X_Contig2269	X	43.9	44.4	44.1	52.4	52.1	43.5	17.3	59.7	64	83.8	51.5	38.1	32.1	57.3	69.6	36.7	78.58	49.18		97.8	33.6	73.5	49.2	93.4	65.5	130.2	139.3	55.9	X_Contig2269
X_Contig15630	X	10.6	8.3	10.8	17.1	11.4	12.4	17.8	26.8	17.3	16.9	17.6	23.6	13	21	34.5	13.5	9.49	15.33		20.2	13.8	19.1	26	18.8	21.8	38.5	34.4	20	X_Contig15630
X_Contig762	X	38.1	62.5	29.7	37.6	31.7	32.8	18.7	43.9	60.3	54.6	33.8	27	29.5	58.5	42.8	29.5	35.4	29.01		64.1	36.6	53.8	52.4	39.3	54.5	110.2	91.9	68.6	X_Contig762
X_Contig18253	X	26.8	30.9	21.3	29.2	24.6	19.9	17.2	33	42.5	43.3	29	27.1	25.2	43.1	52.3	20.1	43.08	33.78		65.4	39.1	48.3	47.7	33.5	57.9	109.3	81.5	71.7	X_Contig18253
X_Contig2643	X	9.3	8.1	9.7	11.9	13	9.9	9.3	22	18.9	19.9	10	9.5	10.4	15.5	20.7	9.2	13.51	10.14		21.1	15	19.6	15.1	19	18.5	46.2	33	16.3	X_Contig2643
X_Contig4411	X	795.7	1184.9	1299.4	768.2	1268.5	1395.3	694.8	1818.7	1585.6	1958.8	900.2	889.1	717.2	1912.2	1824	889	404.44	387.82		203.1	574.5	237.6	249.1	231.4	241.6	462.3	520.8	313.7	X_Contig4411
X_Contig7046	X	8.3	3.1	7.5	11.6	12.2	9.8	13.5	26	23.7	16.5	10.8	11.8	10.1	16.9	38.6	9.6	16.68	19.06		23.263	16.46	26.535	23.83	18.013	25.223	46.66	35.64	22.11	X_Contig7046
X_Contig8284	X	6.2	4.1	6.6	7.7	5.5	4.6	14.6	20.6	13.4	10.2	10.8	7.6	8.1	13.3	17.6	6.9	4.54	5.89		9.333	8.415	8.545	7.017	9.967	11.317	11.1	20.183	6.52	X_Contig8284
X_Contig12236	X	45.5	62.3	42.4	44.6	46.5	41.3	48.3	91.2	80.8	85.9	55.4	43.6	56.5	89	94	49.9	46.01	50.39		46.21	56.365	54.135	40.933	52.46	45.007	91.11	89.713	48.29	X_Contig12236
X_Contig14884	X	14.5	6.5	19	21.9	14.8	16.8	21.6	39.4	34.9	32.2	20.1	16.1	20.4	30.1	48.1	18.9	24.13	24.75		30.567	23.74	32.155	30.437	22.07	27.24	51.22	46.31	28.68	X_Contig14884
X_Contig5012	X	24	4.2	21.1	22.9	30.6	20.3	25.1	30.8	34.2	32.2	29.4	28.2	17.5	24.7	52.2	18.9	14.01	10.98		13.413	19.085	16.085	10.56	16.53	15.653	30.32	24.563	13.42	X_Contig5012
X_Contig6454	X	8.2	4.3	6.2	8.2	7.6	6	8.8	18.2	12.8	13.9	6.7	6	8.4	17.1	19.5	7.7	7.78	8.67		5.633	10.135	6.82	6.86	6.997	6.893	10.53	11.897	8.86	X_Contig6454
X_Contig10965	X	19.3	12.8	16.9	15.2	18.5	21.4	15.1	48.3	33.8	28.4	16.2	18	19.9	33.4	33.6	22	18.61	25.79		21.807	14.085	19.79	18.807	21.44	22.86	39.43	31.683	20.6	X_Contig10965
X_Contig8421	X	13.8	5.5	13.6	16.5	14.6	13.8	17.2	24.6	25.3	19.1	15.2	25.5	13.3	14.9	31.9	14.2	21.33	26.97		16.727	19.32	19.175	21.897	16.84	17.77	30.95	24.59	20.61	X_Contig8421
X_Contig2675	X	12.5	11.7	10.7	12.3	11.3	11.9	9	16.1	17.8	16	11.2	9.2	14.1	16	15	8.4	8.46	8.19		19.81	12.31	18.98	13.19	19.25	19.24	26.23	27.89	15.83	X_Contig2675
X_Contig4789	X	118.3	126.3	71.5	89.4	75.6	111.2	76.3	184.2	186	152.1	73.9	91.2	81.6	215.8	204.7	92	53.07	43.31		74.807	68.125	75.705	63.607	61.91	83.497	180.91	157.207	72.19	X_Contig4789
X_Contig333	X	7.4	2.1	4.4	7.3	6	6.8	8	10.4	7	8.2	7.2	4.7	5	5.2	11.6	5.1	4.47	6.77		11.63	7.835	12.23	8.72	10.32	13.13	17.01	16.457	9.27	X_Contig333
X_Contig8374	X	6.4	3.5	5.6	3.4	6.7	4	3.6	11.3	10.7	10.5	5.2	4.1	5.4	12	10.2	7.3	8.27	7.41		10.23	6.3	11.17	9.693	10.853	9.587	18.64	21.183	6.41	X_Contig8374
X_Contig8563	X	10.7	4.5	6	12.3	11.9	18.3	21.3	18.8	23.7	11.9	10.6	12.6	13.5	21.6	25.7	15	10.4	12.25		30.37	11.775	29.435	22.933	30.57	27.377	48.01	38.397	29.08	X_Contig8563
X_Contig8904	X	21.7	10.8	21.9	22.6	21.5	28.4	26.3	63.2	45.6	33	21.9	24	29.9	38.7	63.4	21.5	13.78	24.03		24.58	29.915	27.85	30.507	26.167	27.347	54.92	40.113	31.89	X_Contig8904
X_Contig16029	X	146.423	171.43	152.9	95.9	125.46	127.39	61.17	205.74	160.16	174.59	128.92	106.84	164.1	81.32	135.51	153.75	125.16	127.48		149.54	108.3	167.94	109.98	159.623	133.54	138.26	184.823	142.53	X_Contig16029
X_Contig9295	X	12.9	5.9	9.8	13.8	11	11.7	16.5	23.2	23.6	14.8	13.1	10.4	13.2	13.6	24.4	11.8	16.35	16.89		19.72	22.98	20.55	19.033	18.227	19.177	36.61	22.663	18.48	X_Contig9295
X_Contig475	X	18.7	19.8	18.7	22.4	22.5	19.7	17.4	45.2	38.8	46.5	24.9	17.3	34.2	39.1	48.4	19.2	24.79	17.21		21.293	15.57	20.28	20.483	25.27	21.32	41.79	45.843	17.56	X_Contig475
X_Contig672	X	30.3	25.2	27	43.8	29	29.6	48.7	56.8	56.1	45	46.8	27.5	28.1	53.3	76.8	39.2	46.81	44.83		46.37	36.8	42.67	45.343	42.367	45.277	92.98	73.033	43.49	X_Contig672
X_Contig9660	X	19.5	11.1	21.8	20.3	16.3	23.1	23.8	37.5	29.1	27.4	12.3	20	19.9	25.9	32	18.6	21.1	21.05		17.85	15.215	15.76	18.313	17.1	19.877	24.11	23.803	11.1	X_Contig9660
X_Contig956	X	54.3	38.7	50.7	32.7	51.7	46.3	29.5	59	59.8	83.5	55	47.8	37.3	71.5	61.2	36.7	14.65	15.93		22.7	28.2	23.3	15.8	18.2	22.1	45.4	46.4	29.7	X_Contig956
X_Contig3377	X	8.5	3.1	8.6	6.7	8.9	6.8	12.4	7.5	6.6	5.5	9.5	12	12.1	9.3	9	9	9.9	5.4		18.6	7.2	16.3	9.9	16	12.7	17.6	12.4	17.7	X_Contig3377
X_Contig7877	X	179.4	283.8	157.8	136.2	125	144	99.4	304.4	282.4	329.2	139.2	139.5	184	309.3	213.5	167.2	123.08	96.23		142	110.4	107.1	93.9	122.1	112.6	251	274.6	118.6	X_Contig7877
X_Contig8292	X	5.9	4.3	7.4	3.9	4.7	3.3	6.1	10.7	6.7	6.1	5.1	7.4	9	9.3	5.3	6.9	7.35	3.72		11	3.5	15.7	4.5	10.3	6.7	12.4	10.3	7	X_Contig8292
X_Contig73	X	54.6	23.6	49.5	48.9	52.9	44.2	62.4	85.9	91.6	66.1	49.1	53.3	39.6	72.4	55	34.5	108.02	39.62		21.3	33	20.6	29	18.9	24.4	33.7	25.3	23.7	X_Contig73
X_Contig1572	X	15.7	4.1	12.2	12.9	13.1	12.2	22.6	33.9	26.8	22.5	10.4	14.7	15.1	31	32.8	12	12.02	16.03		10.9	13.8	12.9	11.7	10	11.9	22.3	19	12.5	X_Contig1572
X_Contig2155	X	24.5	19.3	21	22.2	18.7	20.9	26.6	45.9	39.9	34	14.1	19.5	27.9	47.7	37.2	21.5	17.61	16.01		15.8	19.7	14.8	14.1	15.6	16.5	30.1	31.6	19.1	X_Contig2155
X_Contig6077	X	6.1	7.5	23	7.2	9.6	2.9	1.8	6	9.3	11.1	5	4.9	9.1	11.2	6	2.5	5.75	2.02		95.433	4.25	44.315	26.6	66.523	31.64	18.41	17.57	10.67	X_Contig6077
X_Contig9477	X	15.7	12.2	10.7	26.7	13.7	13.2	9	21.8	20.8	21.2	14.2	13.9	20.1	25.2	34.5	12.9	19.79	15.13		57.4	25.1	49.8	71.3	60.7	58	81.5	84	52.7	X_Contig9477
X_Contig14349	X	29.3	22.1	21.6	42.2	33.1	25.6	22.2	31.3	34.3	41.6	39.1	25	43.3	40	58.5	14.7	16.25	14.21		54.8	33.7	51.3	44.9	54.9	47.6	120.7	93	55.3	X_Contig14349
X_Contig15337	X	76.5	65.8	63.2	77.1	69.6	69.3	74.4	122.5	125.4	106.1	75.4	75.8	75.2	137.7	144.5	83.5	62.97	61.39		77.7	70.5	89.4	88.9	88.2	87.5	162.5	154.8	86.1	X_Contig15337
X_Contig99	X	23.5	32	21.6	17.6	19.8	19.9	10.7	24.3	41.5	35.8	14.4	25.8	18.2	40.8	42.2	11.2	11.05	2.57		26.5	13.6	26.2	22.9	28.8	30.4	64	67.6	13.2	X_Contig99
X_Contig926	X	16.8	4.7	18.2	19.1	18.8	17.4	22	37.4	33.9	22.7	14	17.7	17.8	26	35.7	20.3	25.93	39.08		28.727	25.87	29.275	33.073	28.543	32.293	36.74	31.467	24.31	X_Contig926
X_Contig2117	X	38.9	51.2	32.9	19.5	28.6	16.6	3.7	37.4	34.6	36.5	19.6	18.7	21.5	39	32.6	7.6	39.53	2.74		29.2	23.1	17.7	18	18.2	18.2	36.1	34.5	15.9	X_Contig2117
X_Contig2322	X	64.7	77.6	52.4	51.8	51.2	48.7	53	75.8	81	82.4	74.3	52.3	49.5	117.7	105.2	47.2	26.59	24.3		57.6	45.8	55.5	48.1	60.6	58.4	93.9	107.8	63.9	X_Contig2322
X_Contig18981	X	663.5	466.9	660.1	458	747.7	567.4	415.9	837.8	1021.2	1609.1	672.1	500.6	626.2	1236.1	840.7	424.4	401.61	217.94		167.5	361.7	192.9	125.2	153	174.1	458.7	466.6	316	X_Contig18981
X_Contig11545	X	8.4	0.1	8.3	9.7	10.7	9.1	17.7	18.9	16.2	11.1	7.5	11.4	8.5	8.9	20.6	9.1	14.26	30.19		20.2	17.8	19.1	22.2	17.4	22.8	28.2	17.1	17.6	X_Contig11545
X_Contig1138	X	9	6.1	6.9	8.8	7.5	7.6	6	16.6	14.2	14.9	9.6	7.6	12.9	11	17.8	9.7	15.03	12.45		16.8	10.1	11.9	14.7	13.7	15.2	21.9	17.8	12.6	X_Contig1138
X_Contig1339	X	25.2	22.9	25.6	30.1	22.3	25.3	27.3	46.7	49.3	42.8	29.1	25.5	36.8	54.3	55.3	31.5	37.65	35.3		25.4	28.4	22.8	23.3	25.3	23.6	52.2	46.7	22.2	X_Contig1339
X_Contig16121	X	513.3	480.3	768.2	462.5	524	514.6	708.6	1022.3	805.8	813.4	474	506.8	553.5	789.1	1262	504.9	293.52	383.84		119.6	413.8	154.2	157.8	127.6	139.1	259	254.4	216.6	X_Contig16121
X_Contig17277	X	173.1	187.4	154	111.8	106.6	133.5	102.9	238.8	251.9	231.8	154	130	107.5	325.9	195.7	142.3	130.22	73.01		168.2	111.9	131.3	97.7	113.7	127.7	376.1	327.9	173	X_Contig17277
X_Contig13024	X	14.7	12	12.5	15.9	16.5	14.6	13.1	30.1	27.8	24	17.9	14	15.1	24.3	35.5	14.2	12.44	13.11		33.5	13.5	31.7	33.3	34.8	35.8	58.4	53.1	31.8	X_Contig13024
X_Contig549	X	929.8	560.1	980	730.1	961.4	698.3	447.9	1227.6	1597	2032.6	737.8	684.5	753.7	1484	994	552.1	608.46	556.73		182.3	410.9	219.1	168.4	235.8	211	317.4	441.2	279.3	X_Contig549
X_Contig806	X	178.7	92.6	213.7	141.4	156.8	167.5	88.6	307.1	307.7	295.3	131.5	169.9	168	294.5	196.1	176.3	62.71	55.85		20.8	76.8	21.7	16	19.6	17.9	39.4	49.5	29.6	X_Contig806
X_Contig2042	X	88.8	95.9	86.1	103.9	82	89.9	77.6	192.4	174	158	99.4	75.3	94.2	185	194.3	102.2	76.99	70.41		63.8	88.5	53.5	81.1	70.8	60.6	69.2	107.9	51.4	X_Contig2042
X_Contig2854	X	16.8	8.3	13.7	20.7	15.7	13.3	14.7	26.7	29.6	28.3	16.5	14.3	13.5	22.3	32.2	15	26.76	22.59		34.1	15.1	29.8	27.4	32.4	31.2	51.8	54.3	24.6	X_Contig2854
X_Contig3255	X	12.1	8.9	10	16.5	13.1	13.1	12.6	21.7	24.4	22.3	13.5	13.3	16.3	22	33.4	12.9	17.3	11.16		27.6	14.5	22.4	21.8	22.3	26.9	55.2	40.1	29.1	X_Contig3255
X_Contig13467	X	3.3	5.3	3.8	5.7	4.9	5.5	7.1	11.3	11.1	9.8	4.1	4.3	8.3	8.9	8.8	5.9	6.91	9.57		4.1	4.5	5	5.4	4.8	4.4	7.4	5.6	3.9	X_Contig13467
X_Contig18786	X	61.4	82.4	61	68.1	73.6	66.2	31	98.2	115.6	141.8	81.4	43.6	67.6	116.6	110	57.5	59.31	44.98		78.9	44.6	89.8	58.3	98	72.9	190.2	195.7	107.8	X_Contig18786
X_Contig2658	X	4.2	4.4	3.2	4	3.7	4.8	1.9	4.9	4.5	9.9	4.8	3.9	5.6	5	6.2	2.4	1.71	1.97		19.1	3.8	15.6	13.4	22.9	17.9	26.5	33.9	11.5	X_Contig2658
X_Contig5906	X	45	60.2	59.4	36.8	45.8	55.8	38.8	106.3	81	69	31.9	43	78.7	84.5	83.2	59	50.23	52.3		39.3	39.2	44.4	40	43.3	39	55.9	66.5	25.3	X_Contig5906
X_Contig102	X	23.8	28.6	22.5	19.5	23.5	22.9	24.8	29.8	31.3	31.2	12.9	19.2	26.2	37.9	23.3	26.1	27.45	16.31		37.2	18.7	34	27.9	37.4	32.6	32.4	41.5	16.3	X_Contig102
X_Contig508	X	95	65.8	95.1	116.4	108.6	86	83.2	116.6	112.2	121.9	81.3	77.7	87.6	110.5	145.5	84.4	125.91	123.78		190.5	123.1	172.5	138.4	159.8	156.2	241.4	204.4	111.9	X_Contig508
X_Contig795	X	28.6	13.4	37.2	33.1	32	31.6	26.2	70	58.7	48	20.5	30	24	48.3	43.9	40.9	36.3	54.15		59.5	26.5	37.1	36.5	41	34.7	43	30	21.1	X_Contig795
X_Contig1367	X	30.6	21.7	20.1	30.7	30.6	23.1	26.5	41.1	47.7	48.2	25.3	44.7	23.5	50.8	53.5	24.2	31.57	28.12		52.2	31	51	36.8	45.8	47.1	102.9	87	48.5	X_Contig1367
X_Contig1878	X	65.3	53.2	67.4	48.6	52.3	71	75.3	172.4	149.8	105.1	41.6	59.3	83.7	140.1	101.1	82.8	47.79	92.06		43.7	85.5	43.7	65.4	49.3	50.9	56.9	96.9	30.9	X_Contig1878
X_Contig2207	X	7.7	3.5	6.5	9.6	7.5	6.1	6.7	18.4	12.1	15.2	13.1	7.1	10.9	15.2	21.6	6.6	8.62	9.08		22	9.8	21.2	15.9	16.2	19.1	49.9	46.7	26	X_Contig2207
X_Contig3472	X	17.5	4.7	23.8	18.8	21.9	19.8	29.5	53.1	50.1	33.8	16.5	24.2	16.8	38.1	49.2	21.8	20.55	29.41		23.9	23.2	26.7	25	26	23.7	32.3	28.8	20.6	X_Contig3472
X_Contig4091	X	16.5	9.4	16.3	17	17.1	16.6	27.2	39.4	28.5	22.8	11.9	18.6	17.2	24.8	30.8	18.1	18.11	26.5		20.3	14.5	20.5	21.2	23	22.1	21.5	23	8.6	X_Contig4091
X_Contig5509	X	13.1	13	13.3	16.2	13.5	12.8	11.5	8.8	10	9	5	11.7	15.1	12.3	11.7	16.9	17.18	17.17		27.9	13.5	24.6	22.8	28.5	22	24.1	20.5	12.9	X_Contig5509
X_Contig1809	X	128.703	190.43	105.72	99.11	101.21	162.65	139.81	293.99	230.06	159.87	88.39	242.39	235.03	267.37	236.24	154.22	75.89	125.29		115	160.7	126.3	145.1	154	87.2	105.3	136.6	113.4	X_Contig1809
X_Contig11945	X	31.37	28.02	22.33	35.82	27.92	20.77	19.8	37.96	54.3	47.84	31.17	20.12	22.22	41.21	56.01	18.43	41.97	29.11		32	23.4	30.3	26.3	28.1	27.4	78.7	58.8	33.2	X_Contig11945
X_Contig13417	X	37.8	29.1	31.4	32.3	33.5	29.3	31.1	50.7	50.7	46.9	41	30.4	33	55.6	62.9	30	21.61	24.39		18.8	32.9	19.3	17.4	16.5	21.5	49	40.9	27.8	X_Contig13417
X_Contig18907	X	36.2	11.9	40.7	26.7	32.6	32.1	52.5	90.3	91.9	60.5	25.4	40.5	35.9	74	70.9	40.7	28.8	70.09		25.2	57.8	30.6	41.4	34	34.4	42.3	33.7	23.6	X_Contig18907
X_Contig10410	X	115.7	116.2	77.2	145.4	116.6	90.8	117.3	142.8	116	115	90.6	70.5	115.4	122.9	167.5	109.5	98.46	84.57		195.2	109.4	150.9	140.7	180.6	165.2	283.9	253.1	131.3	X_Contig10410
X_Contig5010	X	110.78	88.92	120.97	112.61	126.46	120.64	100.1	74.41	71.73	70.05	67.94	102.05	108.13	80.69	59.07	113.08	116.75	122.74		178.9	96.3	166.2	109.3	97.8	102.3	181.9	139.6	185.3	X_Contig5010
X_Contig16420	X	Not expressed in leaves																			11.7	2.6	12	7.9	12.7	11.5	28.9	16	17.9	X_Contig16420
X_Contig7066	X	17.7	16.9	17	16.5	15.7	12.3	10.5	21.4	27.6	17	8.9	11.6	12.4	25.8	17.4	11.8	17.78	10.75		15.607	12.78	11.77	14.277	11.443	12.587	17.18	15.687	7.11	X_Contig7066
X_Contig3708	X	14.2	11.5	10.3	11	11	9.8	8.4	19.6	25.2	14.8	7.7	11.9	11.6	21.3	17.7	16.8	14.61	17.39		9.437	13.005	7.115	13.413	9.073	9.34	16.4	14.97	8.29	X_Contig3708
X_Contig857	X	23.1	9.6	19	40.4	29.5	26.4	41.5	50	41.1	34	43	27.9	30.7	38.2	85.5	22.7	26.39	38.69		47.537	41.76	39.48	50.927	46.347	48.74	96.32	66.913	50.17	X_Contig857
X_Contig5647	X	10	5.3	10.9	15.3	11.8	8.6	18	29.7	25.4	19.9	12.1	12.4	8.5	17.9	39.3	13.3	19.49	19.85		16.44	20.755	22.21	21.567	16.04	18.577	42.35	25.287	16.68	X_Contig5647
X_Contig10128	X	25.4	10.4	20	25.8	24.7	22.6	25.7	45.4	47.8	36.7	29.4	23.6	24.7	41.6	55.4	26	28.25	31.29		29.097	33.25	27.15	27.867	27.077	29.533	51.46	41.383	28.16	X_Contig10128
X_Contig8515	X	90.5	55	91.2	122	95.7	91.2	85.3	184.3	134.2	154.8	128.1	93.8	103.6	165.4	183.6	53.8	79.81	84.88		95.577	99.465	99.265	115.023	95.843	92.657	128.23	112.037	81.13	X_Contig8515
X_Contig2821	X	13.3	5.8	19.2	19.6	15.4	11.2	16.5	21.8	23.1	37.7	14.6	11.8	18.6	36.2	26.2	13.2	19.37	10.75		18.217	9.33	18.81	15.35	19.407	18.7	29	28.237	22.99	X_Contig2821
X_Contig4240	X	5.8	4.2	7.9	7.1	5.1	5.8	5.6	8.8	7.4	10.1	3.2	5.9	4.9	7.6	9	4.5	5.25	3.26		12.643	5.115	12.255	7.88	9.867	10.687	22.7	20.843	8.15	X_Contig4240
X_Contig11957	X	10.8	17.4	10.6	12.4	9.1	8.2	6	26.2	20.5	15.6	10.4	14.5	9.8	20.3	15.5	11.2	5.87	4.94		12.387	8.29	9.04	10.36	12.643	10.713	17.69	22.22	9.4	X_Contig11957
X_Contig14830	X	25.7	24.5	27.2	32.8	26.2	27.9	20.4	50.7	41.3	45.9	29.5	25.1	42.1	46	55.5	16.4	25.33	21.53		29.753	22.675	34.135	25.88	29.377	30.28	52.7	49.427	25.8	X_Contig14830
X_Contig17601	X	29.5	25	29.9	25.3	29.9	35.9	32	60.9	59.2	50.2	30.7	32.5	29.6	57.1	58.9	38.1	30.41	48.26		23.717	32.415	29.265	32.907	27.753	30.683	48.67	45.76	26.4	X_Contig17601
X_Contig8645	X	54.5	34.1	36.7	19	29.9	21	13.4	48.2	49.9	53.7	38.1	21.3	26	53.3	43.2	38.6	18.47	17.22		23.38	19.76	22.535	18.63	26.717	28.46	35.42	34.73	21.32	X_Contig8645
X_Contig12513	X	188.3	231.9	177.2	127.5	185.9	180.2	75.4	228.4	259.7	286.6	137.2	142.5	98.6	237.2	182.9	136.5	107.12	57.07		64.897	81.85	58.7	55.153	52.65	62.707	150.64	131.487	71.81	X_Contig12513
X_Contig17478	X	32.4	27.1	20.1	34.8	24.7	25.4	18.3	42	47.8	49.4	30.2	39.2	29	45.4	48.9	23.7	26.88	21.14		62.45	30.715	55.78	45.46	54.083	52.487	95.79	86.83	50.79	X_Contig17478
X_Contig1425	X	22.3	13.5	12.9	30.1	22.3	22.8	44.2	38.8	27.4	22.9	21.9	20.6	23	34.1	40	10.4	11.02	13.32		51.257	21.665	33.96	37.36	46.203	39.687	84.42	61.823	35.62	X_Contig1425
X_Contig1982	X	32.8	46.4	47.5	44.2	41.8	40	42.6	74.1	74	68.4	44.7	36.7	47.7	76.5	95.4	39.5	34.85	37.08		49.143	49.68	53.005	58.217	54.287	51.477	95.16	91.69	46.6	X_Contig1982
X_Contig3463	X	34.6	19.9	21.7	33	29.8	26.8	39.3	58.3	59.7	45.9	31.3	30.3	30.6	54.3	54.6	34.6	36.73	46.16		40.86	46.23	37.485	43.923	41.28	39.917	54.1	46.397	30.49	X_Contig3463
X_Contig3758	X	52.2	53.2	67.4	47.5	74	46.4	41.4	129.6	68.1	90.4	86.8	36.3	57.9	69.4	64.1	29.3	24.96	20.22		53.343	37.735	98.615	44.337	103.613	59.757	79.17	121.27	84.02	X_Contig3758
X_Contig4232	X	403.9	507.5	431.3	339.7	347.4	494.7	720.8	1017	822.1	630.1	354.1	397.6	362.1	790	945.8	448	224.05	429.93		267.12	576.185	304.565	456.59	272.123	313.203	383.44	482.273	318.84	X_Contig4232
X_Contig4556	X	26.1	27.2	21.1	33.7	24.5	22.4	22.6	43.2	39.9	37.3	33.1	21.4	35.5	45	46.4	17.3	24.02	18.85		40.463	33.555	36.28	37.02	43.54	35.823	59.48	60.897	32.97	X_Contig4556
X_Contig8568	X	235.4	203.1	306.3	210.2	270.6	261.9	177.3	495.2	504.1	456.5	251.8	253.4	236	411.7	460.7	238.4	205.91	197.92		205.513	270.815	235.31	199.21	207.843	216.883	381.56	359.753	250.76	X_Contig8568
X_Contig10247	X	11.6	7.8	9.8	9.5	12.3	9.4	8.2	14.2	19.7	19.5	11.7	11.1	8.8	15.7	16.8	11	15.98	14.6		11.923	18.795	12.21	15.117	11.303	12.91	19.38	21.023	12.15	X_Contig10247
X_Contig10459	X	33.5	19	33.4	32.2	27.3	28.2	33.1	56.9	44.8	46	33	24.6	35.7	38.6	50.3	21.9	33.47	34.96		36.63	39.54	33.735	33.34	30.097	35.243	48.29	49.453	31.14	X_Contig10459
X_Contig11895	X	25.9	20.1	21.3	32.3	26.9	27.2	28.8	52.4	45.5	36.4	29.4	25.7	30.4	48.9	51.2	21.6	20.03	25.1		71.993	33.875	68.535	56.75	63.873	66.103	90.91	75.203	51.26	X_Contig11895
X_Contig16595	X	142.2	186.7	153.7	95	114.5	152	133.8	281.6	273.5	213.3	88.8	127.3	187.6	244.1	210.2	109.6	77.2	67.22		58.977	83.235	63.925	58.417	79.397	72.177	123.02	134.023	45.24	X_Contig16595
X_Contig8615	X	20.3	18.6	17.4	21.9	21.8	15.6	19.3	33.4	30.5	32	17.5	13.5	22.6	34.2	35.4	18.9	21.92	30.13		19.663	27.56	20.53	19.973	22.303	19.78	38.31	35.027	18.45	X_Contig8615
X_Contig10209	X	25	13.1	23.7	24	29.7	18.4	23.2	33.1	39.6	43.3	33.9	22.6	22.5	35.2	41.1	16.3	10.21	13.43		12.31	25.245	16.265	14.373	14.317	15.98	28.8	25.64	19.08	X_Contig10209
X_Contig15548	X	50.6	43.4	48.1	43.3	43.8	47.3	48.1	72.1	75.3	62.7	45.5	63.3	47.2	74.8	61.9	37.9	54.96	48.92		42.297	58.785	34.265	41.357	39.997	36.087	58.25	51.837	23.6	X_Contig15548
X_Contig121	X	17.2	15.5	12.3	14.5	12	12.9	13.4	27.9	23	20	14.7	12.6	40	17.9	23.8	12.9	9.76	12.06		17.737	19.48	23.455	14.403	21.143	21.64	41.02	29.233	16.82	X_Contig121
X_Contig399	X	11.9	4.4	7.7	11.9	10.6	12	11.6	16.5	14.7	16.1	12.5	11.8	27.1	18.6	20.1	8.9	7.66	11.16		17.207	17.49	14.7	17.633	15.41	13.62	31.15	22.987	19.38	X_Contig399
X_Contig1340	X	19.2	28.9	27.2	28.7	54.2	24.1	12.5	36.5	45.9	111.4	91.5	103.1	25.1	48.3	111.2	13.2	6.24	12		290.057	19.185	326.055	235.663	311.627	324.87	640.15	574.093	365.03	X_Contig1340
X_Contig3827	X	161	227.8	138.2	168	189	135.7	96.8	110.5	173.3	212.2	188.9	108.9	130	184.2	178.1	59.2	43.18	26.42		169.623	135.16	158.355	136.517	146.073	149.983	276.26	235.973	187.75	X_Contig3827
X_Contig15225	X	64.2	52.2	82.3	62.5	54.9	91	91.5	174.8	176.4	141.6	68.5	73.8	110.9	159.5	204.6	81	37.14	185.14		60.737	280.8	86.2	156.53	79.457	111.81	107.04	118.793	87.69	X_Contig15225
X_Contig17129	X	485.5	849.6	582.9	373.8	557	546	293.7	846	912.5	1166.9	500.6	411.6	568.2	855.8	729.9	372.4	163.89	184		165.543	265.75	202.985	169.14	150.833	165.417	497.71	530.767	277.11	X_Contig17129
X_Contig15962	X	174.79	160.64	221.61	208.75	197.1	169.37	165.91	297.37	258.72	272.82	295.24	175.44	185.3	285.48	300.8	138.04	245.46	348.94		187.217	589.46	173.215	296.58	141.373	169.003	258.19	299.337	310.34	X_Contig15962
X_Contig11992	X	8.7	6.27	8.24	11.96	11.08	9.81	5.47	10.3	11.33	11.03	16.23	12.41	9.85	11.54	15.63	2.64	2.91	3.06		36.43	8.11	31.88	23.26	32.73	28.92	68.32	49.3	33.55	X_Contig11992
X_Contig1257	X	18.47	10.96	12.22	16.35	16.68	13.02	15	26.51	31.3	25.2	16.84	14.57	15.22	24.54	28.38	14.35	17.76	15.89		21.95	23.135	20.02	21.88	22.62	20.96	29.04	29.97	16.56	X_Contig1257
X_Contig18112	X	22.93	25.29	13.98	20.97	20.19	17.94	15.56	44.46	45.06	32.96	21.62	27.01	26.3	44.37	34.43	34.54	19.97	27.01		13.34	16.645	10.43	12.01	10.28	13.73	31.76	21.61	17.41	X_Contig18112
X_Contig18305	X	51.57	24.47	27.28	42.01	35.73	33.38	34.71	61.79	77.66	43.28	27.26	27.58	37.21	65.32	56.36	43.78	62.77	44.54		43.58	44.215	38.59	39.38	43.99	33.95	51.79	52.51	32.92	X_Contig18305
X_Contig3124	X	60.3	48.02	46.26	50.37	42.33	48.19	55.34	47.06	48.18	42.97	61.26	55.01	58.55	55.54	52.1	44.51	42.01	52.17		73.5	69.855	68.76	60.63	70.59	65.74	61.36	56.97	63.72	X_Contig3124
X_Contig4618	X	72.97	68.26	46.17	52.9	56.53	47.25	72.64	95.63	100	72.07	51.15	51.38	74.47	90.27	103.09	97.77	86.35	78.52		78.52	107.97	57.06	49.54	61.32	55.78	94.91	90.81	53.02	X_Contig4618
X_Contig8462	X	28.91	22.11	31.59	27.91	29.57	31.24	29.11	55.66	49.73	49.58	27.95	25.09	29.57	49.24	50.92	23.24	20.65	29.93		42.41	28.36	44.01	37.73	41.58	45.84	70.64	66.86	38.6	X_Contig8462
X_Contig9505	X	122.36	157.33	96.74	151.82	145.75	169.91	194.27	181.82	188.21	151.01	126.75	90.12	126.67	216.14	283.61	73.81	83.79	77.44		115.94	117.33	97.34	129.89	109.95	121.72	204.25	178.01	110.71	X_Contig9505
X_Contig9520	X	16.77	8.41	14.54	15.55	18.99	14.84	16.38	27.56	31.21	27.25	15.16	16.13	14.52	28.37	31.21	13.07	15.67	22.11		24.67	23.05	22.29	22.09	20.52	22.76	40.82	36.12	22.27	X_Contig9520
X_Contig10064	X	14.23	10.29	9.65	9.4	9.72	9.06	9.04	15.37	21.26	22.54	8.51	10.18	7.46	24.85	19.33	8.26	4.24	10.34		11.44	15.105	12.94	13.67	14.79	15.36	28.81	18.93	9.16	X_Contig10064
X_Contig12762	X	103.27	134.1	91.32	107.82	98.9	110.75	55.76	150.13	158.3	218.35	106.67	72.67	101.01	196.52	184.48	80.72	73.28	53.9		142.02	63.305	132.855	113.33	149.767	117.427	378.27	371.687	120.96	X_Contig12762
X_Contig15593	X	19.1	19.12	20.44	22.9	17.28	16.88	22.26	45.27	43.19	32.27	16.91	18.92	17.74	32.91	45.42	20.69	22.78	28.21		23.83	25.41	25.64	26.98	24.5	25.53	49.53	43.52	27.84	X_Contig15593
X_Contig15732	X	16.43	10.8	12.87	16.93	15.48	12.65	21.24	34.98	29.48	26.88	13.13	17.03	6.09	31.67	29.59	24.51	16.27	20.41		12.19	15.455	14.59	14.32	11.96	15.42	18.33	21	12.63	X_Contig15732
X_Contig15330	X	71.1	83	51.1	59.7	70.2	45.4	20.5	57	71	66	57	42.5	54	55	67	37.15	46.32	73.68		104.993	94.705	98.35	72.603	81.533	91.65	147.12	131.267	86.49	X_Contig15330
X_Contig3795	X	15.9	13.3	16.7	26.2	19.1	30.1	42.8	58	35	37	27	24.5	31	44	61	21.97	22.51	36.24		23.377	37.07	27.32	38.91	26.33	33.59	45.03	41.053	34.12	X_Contig3795
X_Contig3938	X	49.7	35.7	47.1	43.7	45.9	37.1	37.4	62.2	83.7	82.6	50.9	39.9	31.2	83	66.4	39.5	57.9	48.55		40.06	48.37	39.385	32.767	38.673	37.893	52.94	58.583	32.14	X_Contig3938
X_Contig611	X	21.5	20.6	16.4	22.9	19.6	19.3	24.1	27.4	31.1	31.6	22.5	21	19	37	43.4	14.3	19.09	19.72		42.95	23.17	33.425	36.033	37.113	40.727	73.14	52.563	40.19	X_Contig611
X_Contig2209	X	41.1	41.1	55.2	32.3	38.6	33.1	31.5	81	65.8	51.8	29.1	42.8	53.3	48.9	51.6	45.3	54.46	60.04		16.107	58.35	23.205	29.7	22.823	23.393	17.6	25.42	20.51	X_Contig2209
X_Contig4939	X	101.1	59.2	74.7	106	180.6	195.9	93.8	276.6	258	109.6	68.3	114.9	80.7	134.9	276.3	213	134.12	236.7		59.997	104.365	55.86	62.603	58.373	68.543	90.47	100.7	62.11	X_Contig4939
X_Contig12579	X	18.6	14.1	17.3	18.1	19.4	19.3	21.3	34.4	32.9	29.7	18.8	16.8	19.8	29.6	38.3	16.3	23.76	24.5		21.02	21.815	21.085	20.66	21.373	22.067	36.76	36.037	23.28	X_Contig12579
X_Contig18287	X	55.1	22.3	29.7	45.1	60	32.5	23.8	36.7	44.4	46.6	49.8	38.4	35.7	41.9	60.4	21	33.48	65.85		88.98	84.875	89.715	62.99	70.53	82.703	119.67	88.233	96.32	X_Contig18287
X_Contig14649	X	151	169.1	59.9	154.7	126.1	146.7	232.2	226.2	259.3	231.6	129	114.7	158.5	351.7	264.5	144.9	125.28	104.58		61.187	110.58	50.505	85.827	94.74	80.5	142.22	169.353	56.52	X_Contig14649
X_Contig12109	X	37.4	35.09	42.72	41.48	33.42	40.07	41.91	64.26	51.34	38.61	37.15	38.37	46.39	50.13	55.49	40.44	39.21	44.07		36.86	33.57	44.615	48.03	42.3267	38.9933	40.43	47.1467	36.5	X_Contig12109
X_Contig13419	X	31.5	32.4	31.1	35.2	30.7	35.7	29.9	65.2	64.9	52.8	33	28.2	47.5	63.9	57.6	33	35.55	38.06		38.28	37.66	34.68	39.783	32.017	38.94	55.88	58.723	35.25	X_Contig13419
X_Contig6257	X	17.4	18.2	13.2	23.2	15.2	21.3	14.4	16.4	17.8	21.2	16.7	15.9	10.6	26	26.1	10.1	25.65	22.27		44.65	21.52	33.685	29.57	37.417	37.66	69.82	52.397	24.92	X_Contig6257
X_Contig1996	X	102	112.8	88.6	57.2	80	71.4	45.6	136.4	157	173.1	90.3	67.1	62.3	159.1	108.4	69.1	38.42	48.95		64.677	63.045	61.995	44.017	59.41	57.207	114.05	117.277	78.89	X_Contig1996
X_Contig5166	X	83.183	118.78	86.81	57.31	54.48	92.14	92.46	164.27	164.98	111.53	46.16	72.59	146.49	133.84	121.36	96.35	75.62	110.96		44.167	81.515	45.855	67.107	43.173	42.173	63.44	68.74	38.13	X_Contig5166
FPKM values for X-linked genes for which Y-gametologs have not been deleted in any of the mutants:
Gene	Y:X:A	Controls	M441	EGP4	EGP14	EGP15	EGP16	EGP17	ESS1	ESS4	ESS5	ESS7	ESS8	ESS11	K034	GPSS1	ESS10	M51	mut3-70		Controls	M441	EGP4	EGP14	EGP15	EGP16	ESS4	ESS5	ESS7	Gene
X_Contig122	X	9.31	10.77	12.09	18.19	11.77	15.72	17.68	27.53	23.02	20.88	13.93	11.3	20.94	26.41	27.39	13.12	15.59	14.41		24.25	13.41	22.61	24.19	26.23	25.27	56.04	47.17	22.7	X_Contig122
X_Contig162	X	8.24	2.86	6.71	8.04	8.19	5.97	6.07	13.48	16.75	9.51	4.97	7.26	4.59	11.99	14.02	6.16	10.15	8.48		9.35	9.21	6.99	9.41	6.62	7.97	11.27	9.2	4.09	X_Contig162
X_Contig192	X	16.03	20.73	16.86	13.04	25.33	16.86	6.6	25.38	19.81	34.99	20.32	9.8	16.78	27.85	21.8	10.35	5.18	3.46		10.86	10.405	12.37	10.61	14.76	11.52	19.35	27.43	11.89	X_Contig192
X_Contig275	X	8.74	6.34	10.28	10.28	10.66	9.17	8.96	25.22	17.72	13.83	10.71	10.05	14.12	16.47	19.6	8.73	6.08	8.15		11.67	12.585	12.42	12.67	13.53	11.65	18.42	18.47	8.82	X_Contig275
X_Contig283	X	10.81	17.05	12.09	16.72	10.74	12.36	9.41	22.19	24.59	15.08	13.7	11.03	13.27	25.37	27.07	11.51	14.96	9.65		22.6	11.345	16.2	15.43	20.67	18.29	37.4	35.01	17.7	X_Contig283
X_Contig429	X	39.3	24.91	32.46	51.48	36.99	24.06	32.83	50.22	39.23	49.18	59.83	48.54	41.64	42.74	44.4	22.11	18.91	19.48		35.2533	23.285	33.03	30.27	25.8367	30.94	61.59	51.55	54.82	X_Contig429
X_Contig433	X	101.55	67.89	127.42	94.64	110.46	94.22	123.2	89.15	90.58	136.72	85.34	94.74	91.7	91.61	75.14	111.2	212.4	187.34		44.45	91.455	51.46	45.84	41.33	48.02	31.01	35.19	68.03	X_Contig433
X_Contig444	X	97.43	50.1	78.99	82.67	101.47	68.83	95.38	141.14	173.82	167.27	99.18	77.89	79.59	145.5	175.73	79.59	91.85	97.21		113.3	90.27	113.44	94.36	113.06	117.83	198.6	192.69	108.99	X_Contig444
X_Contig473	X	82.47	73.8	81.39	64.54	60.63	67.79	73.11	141.01	147.11	150.72	71.77	72.44	57.26	137.69	110.68	72.57	57.04	61.55		55.61	67.935	63.58	55.9	52.76	55.94	105.96	115.73	54.32	X_Contig473
X_Contig487	X	14.02	10.13	13.24	17.78	14.89	16.37	21.21	39.54	31.67	29.9	13.74	15.15	17.09	31.67	37.5	16.7	18.87	26.72		22.1	24.705	25.2	23.44	20.77	24.4	37.72	35.33	20.94	X_Contig487
X_Contig489	X	108.07	66.38	167.83	133.68	163.3	159.93	165.17	204.01	244.22	167.78	143.54	136.42	170.22	187.35	298.7	146.67	105.77	121.41		102.43	63.38	131.34	134.24	137.68	116.03	149.64	162.82	110.45	X_Contig489
X_Contig540	X	52.19	89.11	29.83	44.34	65.2	34.68	27.88	11.1	37.23	63.5	49.73	30.22	23.13	47.59	33.3	24.34	22.21	6.73		32.79	47.49	17.06	25.17	19.64	25.34	41.2	42.2	29.14	X_Contig540
X_Contig552	X	33.35	17.08	39.73	30.04	47.77	33.35	40.13	82.28	56.75	43.97	45.57	54.3	38.12	87.06	91.66	56.72	32.58	41.53		29.06	31.725	40.37	31.35	43.22	32.79	47.12	46.26	56.69	X_Contig552
X_Contig572	X	51.25	62.74	35.92	63.28	32.01	73.61	66.11	118.67	94.94	68.16	28.21	51.94	48.1	93.06	129.79	71.1	45.9	60.27		43.46	57.07	38.58	74.03	40.86	48.82	65.91	77.48	20.39	X_Contig572
X_Contig587	X	156.65	183.39	148.9	193.29	161.64	181.77	151.15	239.78	256.82	278.24	155.26	136.59	148.28	273.48	285.19	172.34	141.89	164.43		240.39	190.87	228.33	284.12	254.82	248.12	359.14	375.87	209	X_Contig587
X_Contig592	X	117.72	127.42	136.12	128.6	117.69	131.18	204.44	164.09	152.42	117.47	121.34	131.32	152.73	137.08	205.79	191.56	120.35	151.2		111.51	141.765	120.12	172.45	130.21	130.85	112.99	113.27	114.45	X_Contig592
X_Contig600	X	107.55	120.93	118.82	131.1	142.09	123.63	151.58	203.11	168.81	193.67	148.78	121.06	139.45	183.15	267.79	118.68	71.62	87.27		74.21	112.545	75.4	103.52	78.09	88.2	154.89	141.47	109.62	X_Contig600
X_Contig619	X	87.3	65.52	80.46	122.24	103.31	102.29	135.41	205.69	169.71	164.76	125	103.67	113.75	174.26	313.96	87.43	125.55	139.6		197.78	159.01	188.74	192.17	190.33	196.61	382.49	304.28	191.02	X_Contig619
X_Contig627	X	39.57	47.41	47.96	63.97	63.12	47.34	40.78	71.84	76.16	100.86	45.8	48.29	58.24	80.36	61.63	40.58	36.83	18.73		26.75	35.06	22.3	26.18	30.17	30.25	63.33	63.84	21.43	X_Contig627
X_Contig634	X	5.15	5.67	7.28	8.66	6.21	9.39	10.49	9.96	9.92	8.96	11.47	10.79	6.5	7.95	11.61	8.36	9.32	8.74		27.09	9.29	27.78	19.53	26.6	29.14	30.56	24.8	34.38	X_Contig634
X_Contig640	X	207.34	301.71	182.65	149.68	197.78	176.86	140.83	340.27	288.94	280.39	206.7	160.64	233	313.89	327.45	193.38	145.87	112		109.02	165.23	102.72	101.58	101.75	95.78	230.55	239.67	140.62	X_Contig640
X_Contig687	X	89.19	82.44	90.97	97.32	97.26	72.67	52.62	113.44	132.11	144.79	90.15	70.89	68.68	140.51	128.01	72.99	93.68	89.74		20.9867	39.935	29.675	22.8367	20.2167	25.8067	46.17	42.45	34.8	X_Contig687
X_Contig697	X	97.74	125.74	64.73	85.72	69.66	67.35	72.58	143.11	161	131.18	54.72	65.93	84.88	156.87	121.35	85.29	58.93	23.26		26.61	72.045	32.64	34.29	28.45	28.17	62.81	67.33	33.81	X_Contig697
X_Contig735	X	19.71	17.13	24.34	23.58	29.43	18.65	16.41	18.74	23.41	21.56	24.05	22.76	21.98	22.03	24.38	21.71	24.09	24.77		55.36	31.845	52.47	38.67	51.17	44.42	39.66	35.39	39.13	X_Contig735
X_Contig739	X	20.6	12.81	18.15	22.41	21.41	20.97	23.7	38.73	27.89	29.42	23.35	21.94	22.54	31.58	35.87	23.75	26.2	24.14		40.98	20.845	41.22	35.81	38.07	42.65	56.99	53.36	39.17	X_Contig739
X_Contig760	X	23.56	12.75	23.8	27.59	23.27	29.08	32.83	52.69	40.14	36.97	27.72	26.62	30.26	42.91	60.88	22.96	23.75	29.99		48	34.08	48.01	48.83	44.81	50.09	71.9	60.59	44.54	X_Contig760
X_Contig766	X	320.37	277.97	480.43	248.16	384.96	322.93	203.26	627.37	508.24	772.36	322.45	222.75	300.83	541.39	401.79	228.29	141.71	157.24		69.38	133.76	85.41	49.92	69.11	70.35	162.16	200.65	115.33	X_Contig766
X_Contig794	X	12.59	10.42	12.02	18.38	13.65	13.96	7	15.96	70.11	17.65	10.16	10.1	7.64	13.85	19.28	9.43	8.9	9.58		8.77	9.11	12.75	10.45	8.94	9.32	14.27	12.61	9.69	X_Contig794
X_Contig858	X	18.28	15.47	15.51	19.08	17.41	14.59	16.33	35.05	31.76	28.07	19.29	16.68	18.37	31	39.91	18.98	22.95	15.28		23.07	13.895	22.01	17.94	23.27	19.09	45.21	44.3	21.64	X_Contig858
X_Contig867	X	62.91	54.32	59.53	41.94	51.34	54.75	45.8	100.39	105.66	97.65	41.36	51.58	45.95	91.45	96.17	42.45	23.94	17.27		63.41	33.08	67.23	65.64	69.41	70.01	124.83	136.13	69.07	X_Contig867
X_Contig877	X	28.85	32.59	17.86	24.61	24.82	22.48	18.26	31.05	36.63	38.22	25.96	17.93	22.15	42.45	38.23	22.67	27.38	16.11		57.21	21.14	34.03	29.93	42.55	38.38	84.33	62.46	31.89	X_Contig877
X_Contig880	X	30.34	25.53	27.86	40.49	39.5	23.35	25.99	44.17	51.24	53.07	41.78	26.9	32.91	44.85	69.72	24.24	52.48	35.14		70.41	37.41	76.28	59.05	70.09	64.16	111.13	107.96	57.18	X_Contig880
X_Contig889	X	11.8	13.82	11.87	9.71	11.56	8.71	6.7	6.23	8.13	8.51	11.48	8.6	8.49	8.87	7.72	8.34	9.63	6.98		10.58	8.565	8.56	6.75	12	9.32	10.66	9.62	8.74	X_Contig889
X_Contig924	X	6.96	9.61	4.61	5.47	6.13	7.96	9.51	5.39	5.69	8.27	5.84	5.59	7.98	4.51	4.9	7.5	4.68	5.59		4.6	3.465	4.9	5.94	10.2	5.08	2.94	7.09	4.72	X_Contig924
X_Contig996	X	7.41	1.88	4.63	5.95	8.6	4.79	9.15	14.31	14.1	11.43	5	6.32	4.62	12.47	14.82	9.27	11.32	14.33		14.09	8.33	12.88	12.35	11.55	13.33	12.43	15.91	10.23	X_Contig996
X_Contig1029	X	33.67	60.96	33.69	56.86	37.34	29.07	39.66	124.78	83.8	116.4	79.16	48.87	118.65	73.99	77.4	48.9	41.44	57.67		136.24	116.24	106.41	108.43	149.27	115.35	304.81	319.06	134.2	X_Contig1029
X_Contig1050	X	102.28	130.09	79.03	65.53	133.99	95.53	49.78	86.35	135.77	223.26	137.98	77.54	63.9	139.36	118.46	51.59	27.81	15.06		72.3	69.045	50.6	48.27	60.42	61.47	127.22	122.95	72.05	X_Contig1050
X_Contig1068	X	39.97	54.15	57.53	46.05	43.42	69.98	81.78	139.08	107.88	75.96	41.26	64.36	59.76	98.81	136.24	69.15	35.87	47.58		34.8	51.175	47.48	55.16	37.33	38.61	42.24	51.65	30.95	X_Contig1068
X_Contig1089	X	127.84	175.9	163.04	217.3	129.41	233.09	353.52	204.13	207.67	150.93	159.02	188.62	194.15	184.01	319.95	205.25	120.47	257.11		127.78	278.49	184.79	444.86	180.76	202.84	122.49	167	184.1	X_Contig1089
X_Contig1104	X	4.77	1.47	4.29	6.31	5.19	7.18	8.52	11.15	11.58	8.14	4.86	5.78	4.32	10.2	9.45	6.79	6.79	11.08		4.9	9.04	6.38	6.98	5.27	4.69	7.14	6.35	5.32	X_Contig1104
X_Contig1234	X	47.38	33.22	29.63	41.43	31.87	39.73	39.14	81.63	96.49	62.54	40	38.97	34.49	67.99	78.48	57.84	39.7	68.71		26.1	60.74	22.71	41.16	24.39	30.22	45.4	41.21	41.35	X_Contig1234
X_Contig1251	X	37.67	83.13	53.48	40.5	74.87	40.16	29.99	82.5	84.97	85.45	69.8	41.07	46.6	73.52	114.18	41.91	60.92	57.65		83.66	35.98	65.55	51.7	58.87	65.92	90.53	94.53	71.48	X_Contig1251
X_Contig1379	X	88.88	89.69	113.01	81.21	86.21	105.12	77.52	262.02	208.31	170.35	75.42	77.48	94.86	194.92	217.35	117.97	77.54	115.04		64.25	87.75	80.53	95.1	73.54	89.78	121.51	163.86	60.49	X_Contig1379
X_Contig1418	X	79.53	64.28	70.03	59.39	76.51	101.44	75.8	140.72	119.34	107.49	66.93	89.34	75.19	119.9	141.44	72.69	44.22	75.76		95.03	88.175	115.02	113.73	115.52	129.53	106.39	145.56	95.08	X_Contig1418
X_Contig1419	X	17.63	18.96	15.11	16.94	24.21	20.45	23.79	29.01	30.09	26.84	17.82	15.08	18.22	24.29	28.94	17.94	19.94	24.86		12.66	20.68	12.85	9.59	15.57	12.05	16.9	18.32	11.24	X_Contig1419
X_Contig1465	X	273.66	326.41	218.27	83.99	202.26	232.14	35.56	180.14	380.93	406.97	142.11	198.99	118.77	282.65	150.07	114.48	75.97	39.89		29.483	78.75	29.81	16.893	21.14	24.88	50.58	71.467	34.27	X_Contig1465
X_Contig1525	X	22.13	18.2	19.7	21.97	24.17	25.3	21.14	37.36	32.73	26.2	18.56	22.74	25.59	32.85	33.06	28.36	23.94	26.91		19.26	28.66	17.92	24.66	21.01	21.06	25.42	28.24	17.54	X_Contig1525
X_Contig1579	X	23.66	8.63	16.2	41.43	27.85	22.36	29.96	18.97	30.82	31.32	46.42	20.8	28.09	31.36	59.33	17.16	33.94	33.05		62.48	17.685	56.36	46.75	62.78	56.56	83.11	70.34	55.12	X_Contig1579
X_Contig1595	X	12.59	18.25	19.36	23.17	22.52	18.36	16.77	31.71	26.54	32.22	24.32	14.63	19.41	30.55	45.49	14.96	18.43	13.63		29.93	19.085	30.94	25.98	33.56	30.81	60.93	61.24	27.57	X_Contig1595
X_Contig1714	X	74.86	57.19	67.05	89.53	74.1	74.41	115.86	93.34	69.22	42.43	81.32	78.03	70.16	62.07	103.99	79.42	78.05	96.47		60.49	97.175	51.87	72.06	63.69	54.06	61.11	43.69	49.83	X_Contig1714
X_Contig1768	X	12.74	10.38	17.46	14.69	24.09	24.22	16.95	19.52	13.24	12.18	23.65	17.9	22.11	19.86	28.51	15.54	13.99	22.79		25.89	28.68	45.91	21.49	53.76	37.35	17.6	38.18	27.61	X_Contig1768
X_Contig1798	X	83.63	77.3	73.68	139.77	85.65	66.61	89.5	96.42	124.21	128.9	83.38	58.27	65.67	104.21	101.42	53.07	115.61	122.6		48.61	77.82	50.12	53.17	57.38	57.56	62.74	74.72	56.48	X_Contig1798
X_Contig1894	X	27.71	18.22	25.23	29.61	26.58	30.14	37.55	58.29	39.79	35.94	34.08	29.22	33.27	45.77	51.8	17.59	13.25	21.96		39.93	42.495	41.06	50.027	41.45	43.503	58.39	58.903	46.3	X_Contig1894
X_Contig1915	X	41.67	59.74	36.07	40.44	42.35	40.74	28.16	16.39	38.14	38.58	33.95	36.07	42.7	36.67	31.8	44.81	42.2	34.65		80.18	36.29	77.16	62.62	76.19	80.07	67.34	57.58	54.97	X_Contig1915
X_Contig1916	X	34.95	18.98	27.39	47.45	38.17	34.07	37.15	36.03	46.27	52.41	45.39	34.64	40.76	50.09	61.97	38.32	44.96	26		65.53	22.885	64.68	47.88	61.42	60.31	105.62	111.51	60.47	X_Contig1916
X_Contig1960	X	54.02	61.4	40.3	49.16	47.39	36.81	16.92	36.06	66.45	59.03	31.47	35.44	25.72	43.98	40.35	50.97	133.31	49.73		19.57	25.01	9.18	21.66	13.99	18.66	23.91	25.33	15.29	X_Contig1960
X_Contig2043	X	21.89	24.45	15.43	24.23	24.09	19.8	17.92	38.84	33.89	33.97	45.78	22.61	43.15	42.61	44.63	20.31	22.09	21.96		31.76	27.56	30.65	31.74	32.93	30.73	70.28	58.02	49.23	X_Contig2043
X_Contig2075	X	111.42	22.04	67.65	52.68	61.67	92.28	115.37	87.4	151.75	89.15	78.79	62.7	98.6	166.58	182.97	87.49	32.48	93.61		26.04	27.71	50.305	61.337	68.41	68.18	71.66	132.943	55.32	X_Contig2075
X_Contig2088	X	18.47	31.67	22.75	18.75	20.87	22.84	12.14	47.76	31.26	33.76	28.19	17.6	34.73	31.07	26.72	13.11	28.55	18.07		39.17	23.63	32.96	26.68	26.79	31.96	58.53	45.93	48.93	X_Contig2088
X_Contig2097	X	23.35	32.42	22.83	22.64	20.85	20.55	15.26	30.25	45.01	42.72	22.09	18.08	18.8	38.11	31.64	17	21.66	14.53		21.92	18.05	18.5	17.73	19.97	17.82	46.67	37.01	19.16	X_Contig2097
X_Contig2108	X	46	60.64	45.27	39.89	40.04	51.06	48.42	111.89	96.43	91.3	46.7	96.24	59.32	106.23	103.51	48.88	32.54	30.3		66.95	57.2	69.73	58.6	59.8	63.62	129.84	117.47	68.28	X_Contig2108
X_Contig2293	X	28.69	17.74	64.37	63.09	39	35.75	17.8	24.29	26.47	46.35	32.06	18.49	38.36	28.03	14.88	20.85	58.72	37.06		3.33	13.055	11.21	5.34	8.4	6.27	3.1	7.24	9.51	X_Contig2293
X_Contig2577	X	42.98	67.97	48.42	72.96	37.5	57.27	62.92	93.62	83.28	82.92	63.95	41.12	49.6	85.6	95.2	61.42	45.72	54.19		66.2	65.02	80.35	98.79	66.77	72.01	97.34	118.68	86.68	X_Contig2577
X_Contig2641	X	7.12	5.45	4.15	5.83	7.44	2.29	2.6	4.34	8.51	17.43	9.91	3.24	9.12	9.87	12.38	2.83	12.23	3.47		13.19	5.635	8.27	8.12	12.27	10.01	16.34	31.14	6.78	X_Contig2641
X_Contig2670	X	178.86	183.86	288.08	298.82	276.8	291.31	172.56	99.97	227.62	233.57	109.03	231.48	168.77	248.08	224.46	304.89	532.82	328.86		170.29	131.435	242.95	173.55	245.6	212.9	221.87	228.89	102.72	X_Contig2670
X_Contig2777	X	38.05	48.21	18.92	27.75	36.45	44.21	15.9	38.91	69.81	77.97	37.64	33.44	30.95	97.71	76.12	28.02	21.54	11.23		52.7	43.145	53.54	36.32	54.64	54.02	95.47	106.22	49.85	X_Contig2777
X_Contig2846	X	43.33	35.46	43.92	46	57.63	72.69	47.4	122.85	110.67	76.49	45.3	40.08	47.91	81.82	130.15	69.86	41.84	99.47		46.73	76.835	41.02	58.44	47.14	54.43	68.71	69.9	52.06	X_Contig2846
X_Contig2909	X	54.96	48.78	45.41	64.93	57.08	48.99	51.08	71.05	73.21	82.5	65.73	46.69	54.72	82.15	98.89	46.99	56.94	34.28		85.3	56.655	73.94	59.33	78.1	71.68	128.56	115.85	76.95	X_Contig2909
X_Contig2958	X	11.01	9.71	9.26	21.54	11.45	13.02	16.84	19.75	14.63	12.83	20.49	9.49	12.8	16.78	26.99	8.76	11.31	9.76		28.72	11.57	22.82	22.59	27.69	23.14	62.95	47.15	26.28	X_Contig2958
X_Contig3353	X	19.68	27.32	14.17	16.75	17.34	16.77	15.03	46.32	29.15	28.91	15.16	18.25	25.9	34.67	36.2	24.17	18.88	22.76		20.44	17.195	24.57	25.99	29.14	22.71	38.45	42.53	15.93	X_Contig3353
X_Contig3355	X	10.63	11.33	7.16	10.83	8.6	8.27	4.89	10.21	17.48	12.22	8.6	7.52	10.53	16.49	16.22	12.52	23.15	9.12		20.22	10.935	16.52	14.2	16.3	14.16	26.07	19.38	10.59	X_Contig3355
X_Contig3434	X	9.31	3.55	9.58	9.81	8.91	7	12.09	16.76	16.19	12.23	11.03	17.69	11.56	14.87	21.97	8.25	10.02	14.56		9.49	20.2	10.61	11.94	8.08	10.06	17.61	16.38	10.8	X_Contig3434
X_Contig3465	X	31.06	4.84	32.87	41.81	34.66	27.32	39.21	43.23	27.96	29.2	48.57	30.67	36.45	28.66	40.33	26.41	25.2	29.99		60.303	40.315	61.895	51.017	49.183	55.773	45.23	45.367	57.38	X_Contig3465
X_Contig3581	X	13.12	9.4	8.8	15.86	14.12	10.12	9.12	20.59	24.65	22.7	14.31	10.74	12.79	22.15	27.78	9.9	16.56	8.8		23.65	9.935	22.94	19.29	22.61	24.21	43.95	38.72	23.42	X_Contig3581
X_Contig3696	X	5.4	5.17	4.42	5.01	6.17	4.42	4.3	11.73	9.02	8.55	4.54	5.45	5.03	7.23	8.12	5.32	3.95	6.45		14.817	7.05	12.535	10.413	9.763	9.963	9.76	14.567	6.34	X_Contig3696
X_Contig3716	X	19.82	16.83	19.14	22.43	24.28	19.77	21.74	47.79	45.57	41.4	23.09	37.66	26.53	38.16	47.52	20.99	23.98	23.89		28.087	20.895	33.84	33.853	30.47	30.263	52.31	52.73	38.52	X_Contig3716
X_Contig3771	X	4.25	5.32	6.9	6.41	2.23	8.81	1.6	20.95	17.78	15.9	9.2	7.71	8.07	11.2	21.81	5.8	0.95	1.69		52.01	2.83	59.69	32.54	12.63	54.43	103.55	92.11	38.5	X_Contig3771
X_Contig4136	X	31.1	27.93	29.09	32.13	26.81	35.75	30.74	58.05	41.38	38.15	28.68	24.25	30.93	39.48	51.54	35.16	25.12	28.96		21.7	25.56	22.77	24.5	21.84	21.95	31.39	37.07	23.39	X_Contig4136
X_Contig4249	X	570.18	1065.69	629.65	466.88	741.53	685.66	399.75	641.7	980.73	1435.34	675.58	521.3	468.89	915.59	712.51	380.38	186.06	165.18		235.35	348.51	219.52	169.4	219.31	213.09	531.23	589.99	313.54	X_Contig4249
X_Contig4414	X	162.65	152.73	157.11	146.23	143.47	166.87	148.67	317.01	233.13	204.92	174.86	151.71	209.69	264.36	246.57	187.56	153.73	137.65		145.933	143.87	138.94	178.457	193.39	159.273	228.2	261.033	138.67	X_Contig4414
X_Contig4433	X	195.47	188.45	191.18	174.66	213.12	173.06	115.62	235.86	279.4	279.01	214.67	156.68	178.31	260.67	281.61	176.64	203.82	198.22		214.21	179.025	218.23	180.18	199.57	218.4	396.12	347.74	242.44	X_Contig4433
X_Contig4435	X	15.09	7.43	11.71	11.66	10.89	16.82	14.61	15.63	17.12	13.02	11.47	14.45	14.9	18.31	15.72	9.9	8.32	9.64		15.14	11.425	15.46	16.21	16.03	16.53	21.69	19	10.19	X_Contig4435
X_Contig4479	X	42.25	34.9	38.69	44.94	36.07	31.13	30.67	50.03	49.79	42.76	49.68	41.44	30.38	49.16	61.91	33.14	46.61	48.42		77.55	46.12	72.55	74.01	69.36	68.04	107.63	82.21	85.09	X_Contig4479
X_Contig4511	X	122.36	136.35	103.63	99.45	89.46	101.74	66.83	180.63	144.54	184.42	112.54	90.6	111.08	184.83	171.33	96.08	68.77	59.19		58.68	99.075	64.72	76.48	42.73	63.7	118.82	137.54	67.26	X_Contig4511
X_Contig4532	X	255.13	266.43	248.69	265.27	201.8	243.5	191.77	377.24	342.39	304.35	142.28	217.97	421.18	319.8	251.99	267.02	179.41	216.27		371.09	190.135	364.34	270.31	313.82	281.18	524.92	490.6	248.8	X_Contig4532
X_Contig4756	X	27.82	34.55	46.09	10.71	62.2	33.55	6.58	20.74	21.99	52.86	40.19	27.6	27.23	42.37	11.74	12.03	4.01	2.92		10.41	29.99	9.88	6.9	9.27	7.39	7.24	14.42	6.52	X_Contig4756
X_Contig4787	X	233.82	203.34	194.92	198.65	200.75	235.84	311.82	242.17	235.57	213.5	180.45	194.51	221.75	255.79	176.31	257.06	195.98	185.63		150.07	161.97	156.49	153.92	180.06	163.28	137.98	159.44	128.21	X_Contig4787
X_Contig4813	X	400.03	848.79	388.77	747.25	546.53	762.57	841.09	1135.84	879.34	814.63	589.94	427.44	510.28	1174.2	1163.66	612.26	425.07	502.88		778.84	726.83	622.68	964.74	825.3	715.32	1755.77	1542.01	784.63	X_Contig4813
X_Contig4861	X	68.41	74.47	60.05	106.66	86.18	69	62.42	88.77	69.49	94.69	135	71.46	62.25	71.88	89.89	68.29	113.38	72.25		172.75	83.165	175.18	135.34	182.51	145.86	208.99	223.51	221.53	X_Contig4861
X_Contig4971	X	151.97	229.26	175.35	91.06	130.71	126.69	62.29	214.68	253.33	270.86	105.34	127.95	162.71	174.43	195.02	117.64	90.98	90.03		38.5	71.64	52.42	27.93	39.19	39.09	71.96	99.42	38.94	X_Contig4971
X_Contig5521	X	24.41	39.79	29.14	23.84	30.47	22.09	13.4	27.83	43.52	69.59	34.41	17.55	23.17	46.45	45.31	17.52	23.61	16.74		52.44	28.295	44.07	35.13	56.22	47.9	92.67	123.89	40.06	X_Contig5521
X_Contig5526	X	58.54	79.49	63.11	85.06	69.03	51.34	60.27	88.31	114.58	149.05	82.86	58.02	64.91	111.41	158.23	62.48	145.57	74.64		234.3	89.925	249.65	170.09	225.58	202.1	409.61	419.14	242.54	X_Contig5526
X_Contig5693	X	38.77	38.16	15.72	7.25	14.23	16.32	48.88	2.21	60	32.12	36.09	2.97	26.25	33.79	30.58	61.78	24.31	36.22		17.78	23.015	11.01	8.39	17.82	14.87	10.2	26.21	27.74	X_Contig5693
X_Contig6953	X	7.03	11.24	6.18	9.21	8.83	6.3	6.9	14.72	14.92	18.75	6.91	5.14	9.78	17.29	20.03	6.58	11.82	3.47		10.01	8.155	8.04	7.47	10.58	8.44	10.88	17.09	6.81	X_Contig6953
X_Contig7006	X	39.71	36.43	51.25	38.64	36.84	38.41	16.29	37.65	71.22	85.12	47.84	22.9	29.15	58.02	38.73	23.07	28.41	20.41		10.15	13.485	14.21	7.88	9.92	12.37	27.23	26.3	20.68	X_Contig7006
X_Contig7074	X	51.98	72.57	40.06	79.51	54.32	54.42	67.89	74.77	35.13	41.17	141.47	57.91	130.2	51.23	78.5	54.24	26.39	25.88		164.46	50.505	143.65	109.36	157.15	127.23	201.08	188.42	231.89	X_Contig7074
X_Contig7607	X	13.85	9.85	15.44	13.44	14.03	19.62	16.64	40.01	25.65	21.02	11.74	15.54	19.4	28.7	32.37	17.57	8.17	26.66		19.11	17.225	20.66	29.12	19.63	26	23.16	28.57	22.84	X_Contig7607
X_Contig7793	X	403.41	471.22	599.19	404.13	288.29	338.11	227.03	691.34	728.23	837.48	243.05	278.72	431.31	609.34	452.67	425.57	551.17	407.03		310.9	268.805	359.65	270.73	240.93	291.27	641.8	611.37	196.4	X_Contig7793
X_Contig7796	X	30.27	9.66	49.5	40.14	42.96	27.2	37.86	64.68	41.75	75.84	54.47	28.47	55.64	44.13	70.64	20.63	26.26	22.3		18.41	27.14	34.76	16.6	19.97	22.54	36.08	39.27	22.16	X_Contig7796
X_Contig7870	X	470.97	830.15	635.02	372.73	422.5	542.35	324.17	587.04	719.42	1046.11	529.8	383.3	270.98	599.98	435.49	380.65	125.02	153.6		185.82	256.835	140.59	124.38	85.87	166.3	451.95	342.68	288.56	X_Contig7870
X_Contig8286	X	11.17	18.39	15.07	12.77	9.63	13.74	11.46	28.02	34.11	25.39	8.7	13.18	18.65	28.21	24.54	13.95	13.17	16.24		10.63	18.02	10.4	13.86	9.24	10.98	16.93	20.58	10.94	X_Contig8286
X_Contig8349	X	21.27	24.53	20.21	27.31	26.29	18.1	26.94	51.8	44.3	40.35	29.98	21.88	28.18	50.95	62.9	22.86	42.33	27.77		37.05	22.745	36.56	32.96	45.06	35.41	54.51	60.15	31.79	X_Contig8349
X_Contig8380	X	12.08	11.26	8.9	11.06	10.19	11.44	11.89	23.92	24.96	18.23	8.5	8.91	11.86	22.85	16.64	13.56	16.23	16.89		18.95	9.99	16.38	16.32	16.19	15.94	17.74	25.79	11.58	X_Contig8380
X_Contig8383	X	26.07	15.52	25.38	19.02	23.45	22.67	27.73	23.11	22.09	21.37	25	24.36	27.01	21.01	22.69	28.05	28.47	43.98		19.55	60.81	23.87	30.11	21.6	24.01	16.43	14.25	26.73	X_Contig8383
X_Contig8402	X	11.68	7.74	11.33	15.84	12.58	12	15.17	23.78	21.2	16.91	17.71	12.49	16.56	18.01	27.19	11.9	13.06	15.27		22.3	16.08	24.99	23.34	23.84	24.95	48.09	37.28	21.71	X_Contig8402
X_Contig8404	X	13.83	7.57	15.62	15.52	17.42	12.69	11.64	32.94	19.93	22.85	14.63	12.83	23.78	22.55	29.34	11.19	15.14	11.65		18.49	15.39	19.49	14.64	21.94	15.51	25.72	31.55	17.78	X_Contig8404
X_Contig8477	X	40.53	26.48	35.98	40.03	36.84	35.06	45.13	50.26	60.65	53.88	45.75	40.21	30.67	63.69	83.66	37.19	37.76	40.24		62.45	43.78	59.45	48.74	52.88	60.84	101.27	82.85	60	X_Contig8477
X_Contig8485	X	53.76	58.18	40.27	50.11	50.54	35.54	47.93	30.13	37.02	44.26	51.06	56.56	59.98	34.93	41.3	54.72	26.69	34.43		42.75	62.58	56.2	42.82	47.08	40.39	60.76	62.12	57.81	X_Contig8485
X_Contig8501	X	18.39	12.25	16.52	21.34	18.94	18.79	13.96	31.67	36.68	29.32	15.75	17.55	15.91	32.36	37.49	15.11	34.17	21.63		23.32	18.845	18.47	22.64	23.89	22.58	38.58	34.53	16.36	X_Contig8501
X_Contig8519	X	12.07	7.51	8.39	12.64	9.5	10.12	10.45	15.76	19.14	32.29	15.29	9.48	7.12	22.2	25.6	8.17	12.48	8.83		11.9	12.205	10.09	9.34	10.42	10.12	24.43	36.01	7.27	X_Contig8519
X_Contig8522	X	17.49	19.16	17.19	26.01	20.12	20.63	18.88	18.1	18.48	22.25	17.14	17.82	19.86	23.63	19.42	17.22	41.31	17.36		19.91	11.125	26.49	29.39	21.81	23.72	28.67	26.5	24.79	X_Contig8522
X_Contig8564	X	16.32	15.8	9.45	13	11.93	13.17	10.28	25.75	25.48	22.39	13.07	10.84	19.31	21.43	28.38	11.95	21.17	10.53		27.63	22.795	24.55	26.24	24.48	28.33	37.15	32.7	17.87	X_Contig8564
X_Contig8575	X	39.74	21.29	42.94	50.43	45.55	38.36	54.56	60.96	70.11	63.08	53.55	41.53	37.03	63.03	83.03	32.58	32.72	68.49		51.64	66.46	58.67	69.72	47.93	61.05	83.69	65.6	79.36	X_Contig8575
X_Contig8578	X	37.99	34.87	38.08	42.54	31.38	35.98	35.88	74.86	74.33	55.4	31.45	30.91	43.44	49.99	81.04	39.73	48.27	43.9		52.09	38.465	53.3	48.84	47	52.59	98.03	74.81	48.94	X_Contig8578
X_Contig8582	X	91.03	54.8	65.95	82.61	81.82	67.29	78.9	114.52	107.98	102.49	79.69	59.65	72.1	122.25	139.5	78.46	64.25	70.17		119.99	91.275	113.74	97.52	115.46	115.94	211.21	187.81	128.23	X_Contig8582
X_Contig8654	X	40.86	15.52	29.05	48.59	44.96	37.56	50.38	99.48	88.49	83.31	34.49	33.5	41.36	86.33	90.32	39.42	47.75	53.49		53.46	44.32	49.07	50.42	54.93	55.46	99.75	91.65	47.81	X_Contig8654
X_Contig8686	X	590.28	660.76	936.03	678.6	377.19	951.55	547.82	1533.17	1048.26	758.8	477.82	500.88	496.79	934.22	1386.38	550.11	367.19	868.52		173.07	669.03	267.46	826.91	257.96	326.13	270.11	517.94	246.34	X_Contig8686
X_Contig8746	X	24.78	15.08	25.28	27.43	28.83	31.32	35.69	25.99	28.85	28.62	42.13	26.86	33.5	20.96	27.37	36.23	24.86	31.4		26.48	21.14	23.59	29.82	30.28	30.64	29.01	29.01	45.29	X_Contig8746
X_Contig8805	X	13.7	9.01	13.6	20.64	17.1	18.24	17.38	27.45	27.19	23.08	20.38	13.93	17.52	22.66	40.61	16.43	20.29	22.45		30.4	23.375	33.97	33.71	28.75	30.71	52.84	49.58	30.1	X_Contig8805
X_Contig9078	X	27.71	24.74	30.01	28.65	23.69	32.38	29.94	44.47	40.01	38.07	32.59	28.45	33.59	38.72	47.63	31.12	18.37	22.13		26.86	30.98	28.57	40.86	28.59	32.23	42.18	46.8	26.57	X_Contig9078
X_Contig9164	X	73.49	73.11	54.88	69.2	74.95	67.05	42.31	92.26	95.34	114	81.82	102.69	49.12	99.44	105.23	67.96	48.32	34.78		110.07	60.22	76.89	71.39	96.49	97.62	186.26	170.73	100.43	X_Contig9164
X_Contig9166	X	33.18	26.96	53.89	48.06	32.14	28.04	47.83	64.7	90.91	81.85	32.78	36.83	39.92	100.52	62.31	56.18	36.77	65.27		9.73	40.53	17.86	14.88	14.68	12.07	10.4	13.92	9.56	X_Contig9166
X_Contig9198	X	39.45	32.33	38.83	42.92	37.01	33.97	29.19	79.64	61.15	59.88	41	36.48	37.76	65.1	64.62	31.72	25.23	40.14		184.58	40.44	201.695	157.003	202.04	208.5	261.73	223.613	144.35	X_Contig9198
X_Contig9256	X	6.86	6.37	8.46	11.19	8.64	10.74	11.42	14.41	17.71	13.47	11.35	7.13	10.16	12.32	19.52	11.37	12.99	12.98		12.11	8.895	10.87	12.27	12.16	11.09	16.45	16.52	13.53	X_Contig9256
X_Contig9460	X	19.28	24.15	33.96	22.07	39.97	15.22	10.06	31.2	22.68	40.14	58.13	16.19	37.19	22.54	36.3	13.83	11.68	9.36		12.833	16.93	29.245	13.37	23.723	13.793	22.17	38.31	26.52	X_Contig9460
X_Contig9480	X	14.07	9.95	11.31	18.68	15.57	13.04	17.23	31.09	22.15	23.39	21.74	14.47	14.52	24.79	35.6	13.06	13.37	11.8		23.72	17.5	22.1	22.79	22.85	22.92	53.18	41.17	26.75	X_Contig9480
X_Contig9618	X	34.28	30.3	29.49	22.66	23.52	21.92	26.79	55.85	55.22	33.68	21.75	27.87	33.85	34.82	55.24	29.57	33.97	15.14		21.69	32.89	23.98	27.23	25.69	23.54	32.06	32.31	20.21	X_Contig9618
X_Contig9685	X	10.58	4.21	7.82	13.51	11.53	8.21	12.62	10.33	19.1	19.36	11.82	10.53	11.79	14.37	18.72	10.34	23.67	19.83		13.99	6.95	15.69	15.53	16.72	14.14	19.86	24.04	11.27	X_Contig9685
X_Contig9776	X	136.86	189.89	138.38	117.95	162.22	138.54	125.94	129.39	146.93	164.83	129.64	95.84	115.84	149.49	151.15	119.35	116.61	83.68		179.53	100.85	145.61	123.22	139.48	185.53	206.39	160.6	114.31	X_Contig9776
X_Contig9785	X	37.09	27.06	32.59	34.62	35.09	38.62	36.53	33.6	35.5	32.09	32.23	34.42	35.91	38.8	38.55	44.99	42.21	64.94		38.67	77.925	40.92	46.55	37.38	43.1	38.9	33.74	45.38	X_Contig9785
X_Contig9850	X	9.91	9.76	10.67	9.95	8.06	9.84	5.71	20.82	15.63	15.95	7.1	13.41	16.43	16.55	15.42	7.87	16.78	11.7		13.48	11.52	17.82	16.05	12.39	13.28	19.98	18.8	15.27	X_Contig9850
X_Contig9854	X	164.65	274.79	161.09	102.1	153.35	129.69	93.73	212.69	198.44	158.94	137.15	117.49	104.77	183.7	258.87	136.66	92.39	22.48		65.45	85.545	79.65	39.8	82.09	53.99	103.35	161.51	61.33	X_Contig9854
X_Contig9947	X	9.31	7.63	8.45	8.21	10.04	8.96	7.83	13.64	14.98	12.75	7.49	8.48	8.05	11.79	12.71	9.27	8.89	7.93		10.33	7.09	11.58	10.03	10.56	9.71	16.74	19.18	8.84	X_Contig9947
X_Contig9982	X	31.6	30.11	27.46	36.25	39.98	26.23	29.12	61.13	67.24	68.7	35.06	31.82	26.28	61	73.58	38.11	81.61	56.85		48.33	47.19	43.47	39.69	37.96	38.39	94.15	74.82	44.26	X_Contig9982
X_Contig10040	X	17.7	11.16	11.26	9.65	13.48	10.52	15.32	28.08	24.63	14.8	13.15	10.81	18.67	25.04	27.49	13.59	7	7.39		9.74	11.58	8.59	9.47	8.98	10.07	17.96	18.37	15.52	X_Contig10040
X_Contig10142	X	19.24	7.81	18.89	15.75	13.24	11.19	5.32	9.23	16.29	17.12	12.25	7.19	9.39	16.67	9.62	8.82	8.33	6.79		13.52	7.465	11.74	11.15	12.08	11.95	17.35	18.47	11.88	X_Contig10142
X_Contig10197	X	25.28	17.09	19.78	24.07	23.76	24.76	22.58	48.02	35.46	27.71	22.54	23.04	25.47	37.64	42.3	30.97	18.13	29.34		33.28	31.215	26.94	32.2	28.99	32.37	38.58	35.06	28.34	X_Contig10197
X_Contig10262	X	6.85	6.6	3.96	10.87	8.62	1.82	4.95	11.1	2.66	6.59	31.22	3.38	19.96	9.85	51.97	7.17	14.75	3.03		1.467	14.025	4.425	2.597	3.57	1.573	3.3	5.633	6.66	X_Contig10262
X_Contig10290	X	62.23	28.03	27.22	113.86	53.93	38.79	115.24	46.86	42.77	48.27	159.48	55.27	92.46	55.83	95.65	41.73	42.32	108.77		122.09	189.525	112.47	157.35	103	123.71	118.49	85.25	147.54	X_Contig10290
X_Contig10300	X	19.89	12.05	22.08	25.14	14.61	19.37	20.03	28.39	27.45	26.87	13.58	13.99	19.91	31.95	21.61	16.96	15.42	9.83		23.68	12.025	29.4	20.41	29.58	21.03	33.48	37.22	18.76	X_Contig10300
X_Contig10350	X	54.1	35.2	43.82	74.66	60.14	57.53	68.4	63.1	58.78	62.62	86.7	62.55	57.51	64.6	69.64	51.81	87.42	66.82		97.117	89.73	88.695	74.677	83.277	82.443	82.3	81.647	94.71	X_Contig10350
X_Contig10372	X	12.67	20.24	34.56	25.68	23.34	19.96	18	0.26	11.65	22.01	26.09	19.66	32.61	10.44	23.25	20.69	18.18	7.96		6.12	12.845	11.85	12.97	10.503	11.177	7.51	12.923	4.2	X_Contig10372
X_Contig10473	X	90.26	115.59	95.4	107.12	96.95	102.12	88.35	186.29	164.81	149.84	106.29	88.38	89.64	170.98	207.05	107.99	133.48	111.89		137.18	117.53	111.4	117.46	124.86	117.29	212.74	202.62	112.71	X_Contig10473
X_Contig10480	X	22.98	16.85	19.21	35.78	25.97	25.64	34.75	23.25	31.24	25.23	21.67	24.61	28.1	29.76	39.02	29.97	36.78	36.91		42.7	41.065	43.86	46.19	37.69	46.68	54.69	46.42	32.93	X_Contig10480
X_Contig10509	X	41.77	28.98	78.14	73.42	44.72	106.24	77.77	79.06	42.77	58.31	60.51	41.48	55.41	69.14	56.74	45.8	50.66	44.71		51.84	48.005	67.47	70.15	59.54	70.21	47.77	63.54	55.41	X_Contig10509
X_Contig10530	X	385.11	501.54	437.06	534.36	502.17	513.07	633.54	561.02	510.49	469.94	443.8	439.93	475.26	571.4	614.97	552.16	369.52	409.59		748.083	435.9	753.775	768.84	906.307	742.84	748.36	842.83	740.54	X_Contig10530
X_Contig10615	X	18.58	15.42	17.98	16.92	19.89	13.96	15.04	35.95	28.79	28.96	19.12	15.76	16.76	26.38	29.51	14.79	21.02	15.03		15.02	15.865	19.74	13.51	19.2	13.58	27.46	22.35	14.28	X_Contig10615
X_Contig10662	X	15.42	20.75	23.11	13.55	11.9	10.11	3.74	16.22	25.44	34.92	18.13	9.17	10.09	19.72	15.91	7.24	10.15	4.62		11.2	7.635	8.23	8.03	6.95	7.4	20.41	21.81	8.99	X_Contig10662
X_Contig10799	X	13.45	12.61	14.46	11.77	18.01	12.13	6.45	19.73	20.22	23.9	19.6	11.82	18.28	22.87	18.33	10.12	6.22	6.65		14.92	11.1	20.27	11.32	19.03	15.12	17.31	31.2	17.38	X_Contig10799
X_Contig10801	X	39.49	32.91	31.04	36.16	42.15	31.83	25.8	42.41	56.84	55.64	33.1	32.68	40.17	52.55	55.46	35.54	39.38	33.41		29.43	29.655	31.08	30.42	32.71	33.54	53.65	53.02	35.54	X_Contig10801
X_Contig11138	X	2449.43	2763.9	3552.77	2090.99	2939.29	2219.44	1145.73	1388.02	2171.82	3696.1	2899.28	1924.28	1775.56	2394.24	1067.96	1834.46	944.52	583.76		213.96	944.1	279.87	174.84	257.21	253.52	219.21	407.4	558.22	X_Contig11138
X_Contig11225	X	45.25	24.4	48.23	47.15	59.9	45.27	51.94	84.88	78.68	77.5	57.33	51.78	54.46	79.92	92.84	48.16	56.43	57.21		72.82	46.245	90.39	66.62	83.54	85.17	144.82	111.82	86.67	X_Contig11225
X_Contig11425	X	94.71	28.86	86.34	18.05	44.26	73.15	143.57	88.65	118.27	62.23	33.64	79.76	42.5	93.73	52.61	100.78	158.36	223.67		17.41	81.775	46.925	19.417	13.033	23.147	48.27	28.097	15.86	X_Contig11425
X_Contig11518	X	67.78	43.71	55.58	58.99	143.26	84.92	62.83	48.36	66.2	77.19	49.17	59.4	69.75	63.48	74.03	36.97	36.93	30.77		31.37	47.115	37.63	24.49	41.84	36.11	35.28	34.89	24.73	X_Contig11518
X_Contig11864	X	7.74	7.75	8.07	9.3	9.59	11.23	16.43	19.95	17.91	11.76	9.81	10.41	11.23	19.48	22.25	13.11	11.17	16.02		15.8	11.605	18.24	15.72	16.83	16.24	19.13	20.08	13.91	X_Contig11864
X_Contig12085	X	8.67	0.89	7.41	8.36	10.77	5.57	10.97	16.77	9.93	14.34	9.78	9.11	8.75	13.78	18.79	6.24	8.53	5.54		15.53	12.42	21.1	14.1	16.82	19.11	18.24	19.23	16.41	X_Contig12085
X_Contig12108	X	51.6	1.54	44.67	41.51	54.18	48.59	55.52	12.82	62.74	49.72	47.71	50.39	47.31	60.26	69.41	55.92	46.33	56.28		60.1	11	57.5	62.3	65.5	67	77.4	51.6	55.4	X_Contig12108
X_Contig12230	X	15.24	13.21	22.96	20.74	16.98	16.3	35.88	19.55	17.38	21.7	20.92	18.1	22.37	16.41	22.67	21.83	11.5	21.25		122.76	32.67	91.3	99.9	84.05	101.01	96.66	109.27	145.48	X_Contig12230
X_Contig12495	X	34.78	47.2	29.75	30.99	37.87	25.01	17.03	61.78	42.23	89.4	67.39	33.52	47.36	62.68	67.67	19.37	11.7	11.78		27.93	32.695	40.43	26.15	16.52	30.59	60.14	83.58	57.69	X_Contig12495
X_Contig12571	X	6.34	3.15	4.98	13.23	8.84	5.9	11.71	12.96	8.25	8.15	14.22	7.17	10.45	9.65	25.36	4.38	5.45	8.42		19.01	7.87	18.81	17.63	20.14	17.87	30.45	25.55	19.26	X_Contig12571
X_Contig12737	X	14.96	11.63	13.6	19.33	11.3	16.63	5.82	24.27	37.27	19.54	10.03	9.89	18.01	20.61	15.94	13.61	15.9	17.53		17.45	13.41	16.03	26.26	16.78	14.08	28.26	24.66	11.3	X_Contig12737
X_Contig12771	X	44.94	43.98	48.66	73.83	42.63	58.71	83.38	143.68	89.74	69.86	83.83	50.6	59.56	97.92	178.97	50.37	57.93	60.31		71.47	62.64	67.34	81.45	61.87	71.71	178.74	133.11	94.66	X_Contig12771
X_Contig12955	X	18.17	16.98	14.57	24.99	21.24	19.46	27.97	45.16	34.13	29.07	25.91	19.96	18.21	37.4	55.5	21.52	20.36	23.46		43.63	22.645	36.57	36.4	40.71	40.53	87.44	78.27	38.49	X_Contig12955
X_Contig13035	X	70.91	35.37	58.51	30.26	52.17	101.8	49.23	71.71	38.82	15.63	32.78	54.67	79.84	51.86	32.44	69.52	40.9	35.26		17.16	39.685	18.435	20.313	19.55	26.673	10.77	15.523	6.56	X_Contig13035
X_Contig13104	X	7.85	3.8	7.81	7.37	9.42	7.94	8.71	13.28	10.96	16.02	13.51	5.98	8.47	11.06	13.92	8.49	8.23	12.26		11.25	8.575	14.7	12.25	12.15	9.7	15.79	15.85	11.81	X_Contig13104
X_Contig13173	X	21.36	5.77	14.49	25.3	20.01	18.7	34.87	25.9	27.7	15.69	22.7	19.22	24.51	31.2	33.86	18.96	10.89	27.43		34.587	10.2	19.62	32.43	29.58	26.29	40.48	37.023	23.29	X_Contig13173
X_Contig13282	X	11.51	8.34	13.09	11.4	12.71	15.4	12.03	20.3	10.72	11.24	9.94	9.15	12.76	14.35	12.3	8.24	9.78	14.65		11.95	11.95	14.06	10.6	16.84	16.71	19.47	13.76	15.91	X_Contig13282
X_Contig13327	X	98.45	81.19	100.96	99.19	115.54	85.41	73.44	222.5	186.85	189.18	90.97	96.94	106.33	170.19	226.73	98.59	157.72	103.1		92.89	89.805	78.86	79.48	57.19	76.17	154.91	155.32	87.97	X_Contig13327
X_Contig13560	X	28.09	46.89	42.13	25.95	25.34	41.78	35.1	34.06	31.83	30.64	27.97	49.42	58.72	28.49	42.86	37.47	32.77	34.53		28.18	34.02	46.23	35.51	32.92	32.73	26.16	43.05	32.7	X_Contig13560
X_Contig14104	X	18.05	21.12	23.48	23.93	18.95	22.29	19.72	58.49	44.38	37.52	21.3	18.52	22.39	41.34	51.38	26.99	24.33	27.26		23.24	24.32	23.04	25.12	22.5	23.88	46	45.58	20.5	X_Contig14104
X_Contig14115	X	185.64	318.88	188.9	179.62	172.02	173.09	97.88	241.61	277.62	383.18	213.04	131.65	221.56	361.85	270.31	164.25	181.48	142.89		329.58	247.665	329.05	208.51	249.69	218.79	662.31	610.4	303.09	X_Contig14115
X_Contig14178	X	57.61	109.52	56.78	102.72	74.25	61.04	57.87	120.92	99.67	98.65	114.88	59.39	98.41	127.77	215.28	49.7	47.73	53.88		115.85	91.005	89.29	106.08	121.15	81.08	267.78	234.21	116.57	X_Contig14178
X_Contig14789	X	19.82	10.45	10.69	25.77	21.33	18.99	28	26.15	15.08	15.13	22.56	14.04	22.14	21.75	24.19	10.22	8.23	9.07		21.8	12.53	22.57	17.12	22	20.32	26.81	24.8	20.85	X_Contig14789
X_Contig15164	X	35.41	15.88	32.45	51.6	45.38	40.29	61.64	84.63	81.62	57.8	54.94	38.65	42.67	66.52	124.77	36.85	33.42	71.47		68.98	91.165	73.72	95.91	66.82	76.09	120.22	83.3	84.27	X_Contig15164
X_Contig15220	X	174.02	190.72	193.64	203.99	357.9	229.78	330.74	337.66	342.52	444.6	343.8	249.33	251.19	361.36	507.67	124.48	312.65	141.08		819.72	247.41	842.44	499.97	953.64	962.74	1391.84	1771.3	704.67	X_Contig15220
X_Contig15519	X	145.44	99.99	174.22	100.25	119.75	117.17	75.03	147.31	155.81	165.78	99.76	135.44	106.79	150.93	157.08	68.8	122.33	93.26		42.35	93.775	50.2	41.76	35.59	43.13	63.14	59.02	38.63	X_Contig15519
X_Contig15527	X	155.15	229.27	161.41	163.97	184.75	206.65	365.39	358.79	286.23	261.23	188.26	182.52	195.05	326.56	410.95	192.78	105.83	180.66		133.89	210.065	128.21	210.05	151.22	165.76	229.28	249.77	180.82	X_Contig15527
X_Contig15587	X	47.34	57.56	35.03	46.6	40.1	37.89	55.15	109.94	65.67	66.11	45.36	44.48	45.35	106.57	91.28	44.7	27.34	27.81		85	44.85	77.39	60.32	88.22	73.25	221.89	184.77	85.67	X_Contig15587
X_Contig15667	X	35.14	28.2	47.96	26.06	48.3	49.06	38.74	53.69	33.79	35.73	42.77	44.4	45.25	34.62	49.49	44.85	27.61	57.57		49.31	57.255	63.26	49.01	58.39	54.32	40.62	41.97	66.51	X_Contig15667
X_Contig15724	X	9.55	8.86	10.84	8.39	10.4	8.74	3.9	12.57	14.09	21.89	11.33	6.99	7.19	14.89	12.59	4.39	6.83	3.15		6.84	6.89	7.84	5.89	5.39	7.47	14.93	15.35	10.06	X_Contig15724
X_Contig15782	X	24.9	10.72	26.67	35.59	32.08	20.37	46.58	43.84	45.27	39.09	29.04	29.2	25.47	41.89	58.24	29.27	39.13	33.75		37.18	31.765	40.11	40.16	40.23	36.86	60.01	48.17	33.99	X_Contig15782
X_Contig16052	X	237.48	200.55	194.94	237.53	222.73	197.83	150.48	348.96	317.14	324.04	224.6	173.86	221.08	339.75	380.31	202.22	163.68	160.21		207.93	193.59	211.58	178.37	192.32	200.44	519.88	464.5	241.12	X_Contig16052
X_Contig16238	X	392	778.42	280.84	332.43	360.61	330.94	230.48	299.74	471.5	906.85	429.02	249.65	559.32	537.46	402.63	255.05	76.89	85.26		115.41	270.755	79.19	79.28	80.75	99	314.32	360.54	162.05	X_Contig16238
X_Contig16363	X	14.65	12.38	12.08	18.71	15.26	13.24	25.42	17.16	13.38	12.85	20.84	12.24	14.57	15.45	23.41	11.98	13.18	12.18		32.11	17.905	22.06	19.76	28.11	27.12	33.5	29.12	23.16	X_Contig16363
X_Contig16769	X	56.85	54.41	73.65	73.5	67.5	55.05	59.11	111.23	114.66	105.43	64.08	59.81	73.79	100.5	112.92	72.86	69.23	96.45		81.98	53.69	76.95	70.58	84.56	95.53	138.21	143.51	67.06	X_Contig16769
X_Contig16771	X	266.64	312.22	78.62	151.38	72.56	329.03	405.3	98.43	317.69	164.66	189.27	190.83	83.48	164.01	140.28	294.45	285.31	369.82		152.263	396.185	77.31	166.237	74.507	221.447	137.95	154.88	145.84	X_Contig16771
X_Contig17543	X	34.25	15.54	34.4	43.68	44.13	53.11	62.53	80.77	81.85	82.02	45.16	45.13	40.66	91.12	100.02	43.81	93.18	83.49		37.26	43.395	44.17	48.28	38.35	43.37	84.11	72.03	56.74	X_Contig17543
X_Contig17545	X	45.55	19.3	41.34	55.29	56.7	53.8	55.55	92.48	78.99	78.65	56.16	41.88	47.19	68.84	111.96	43.9	53.08	82.59		69.28	55.485	71.07	64.7	73.3	91.56	132.27	96.35	65.45	X_Contig17545
X_Contig17569	X	47.21	83.73	57.73	48.54	58.38	43.67	28	35.5	38.02	51.44	56.29	35.7	53.37	43.53	31.93	31.36	30.02	19.06		18.7	26.54	28.74	17.49	26.04	20.2	16.01	28.64	24.12	X_Contig17569
X_Contig17589	X	90.96	103.64	91.33	88.03	117.8	84.17	74.03	103.13	133.37	199.3	122.9	85.86	78.79	144.47	143.68	63.17	45.41	43.54		44.53	62.14	44.5	30.59	37.14	41.74	100.43	99.23	64.53	X_Contig17589
X_Contig17592	X	160.51	176.06	153.25	237.09	190.56	190.19	219	260.79	228.34	230.63	249.02	165.2	183.85	236.1	383.78	175.44	184.56	186.19		279.51	193.275	260.44	276.15	277.8	279.1	464.98	398.19	248.52	X_Contig17592
X_Contig17614	X	29	13.88	28.44	27.99	25.8	25.44	26.06	42.27	41.28	47.47	26.46	25.67	41.71	42.1	42.87	31.69	36.85	39.56		30	20.19	31.12	27.82	27.23	28.22	37.88	52.21	27.78	X_Contig17614
X_Contig17697	X	6.56	13.42	5.83	9.06	9.53	9.35	5.76	12.36	17.44	16.56	9.64	6.92	7.17	17.45	15.85	6.31	5.51	6		14.73	6.435	16.09	13.31	18.58	19.75	35.32	34.37	20.14	X_Contig17697
X_Contig17719	X	45.24	52.11	46.41	48.57	50.77	48.55	52.42	66.34	58.38	55.6	48.92	44.28	50.23	53.99	65.81	39.47	32.47	26.42		37.01	33.58	38.38	34.93	39.21	38.97	63.88	57.33	34.91	X_Contig17719
X_Contig17723	X	4.4	2.14	1.97	10.6	3.77	3.55	10.39	4.23	4.6	3.53	7.72	3.38	5.39	4.54	6.87	6.44	4.95	6.65		11.63	6.065	7.01	11.23	8.22	6.89	11.72	10.79	11.42	X_Contig17723
X_Contig17773	X	82.66	67.98	101.62	70.91	102.93	85.55	51.24	155.27	163.43	179.78	83.22	82.11	55.57	140.32	141.44	88.52	84.56	74.87		52.37	66.46	49.26	43.21	47.35	51.08	89.24	87.45	50.63	X_Contig17773
X_Contig17779	X	20.45	13.03	16.53	18.96	18.03	15.44	17.66	20.81	25.36	29.96	20.22	14.31	12.64	26.16	24.89	9.21	9.54	6.8		19.03	15.55	17.72	13.75	16.21	17.59	34.28	28.07	14.97	X_Contig17779
X_Contig17843	X	70.99	97.49	66.95	74.55	78.5	70.74	46.33	121.21	99.42	105.54	75.67	54.62	35.7	100.45	123.29	63.86	58.43	35.51		76.54	61.285	64.31	60.98	77.86	71.06	112.06	119.04	66.24	X_Contig17843
X_Contig17930	X	17.82	11.85	16.19	17.39	17.88	18.88	13.33	29.27	27.26	25.02	20	15.83	16.3	25.37	29.13	15.48	12.57	13.25		17.3	8.37	18.95	18.09	17.19	18.56	24.98	25.49	17.1	X_Contig17930
X_Contig17957	X	14.72	12.6	16.72	19.51	27.4	19.2	20.31	28.63	24.2	27.2	19.06	17.67	22.15	27.82	34.55	18.37	19.37	20.74		35.07	16.63	45.18	40.03	45.77	42.43	63.04	54.95	44.71	X_Contig17957
X_Contig18096	X	16.31	5.26	15.22	16.77	18.11	18.64	25.26	19.65	23.34	10.83	15.79	20.74	32.34	30.68	45.26	23.08	19.41	27.1		22.11	22.775	18.77	16.17	16.32	19.14	32.13	16.32	21.35	X_Contig18096
X_Contig18190	X	169.02	183.64	200.43	143.96	200.55	144.91	104.54	199.62	200.13	341.84	217.74	117.73	140.73	249.95	204.21	95.94	42.51	40.6		44.22	113.425	66.5	34.41	35.44	40.1	100.56	120.34	85.14	X_Contig18190
X_Contig18301	X	123.57	75.06	95.53	116.5	73.21	72.15	74.15	32.48	69.77	80.41	110.66	59.77	70.53	87.99	83.95	65.67	60.74	56.53		56.97	83.665	60.34	44.14	32.78	48.83	46.7	46.31	48.57	X_Contig18301
X_Contig18700	X	77.51	48.17	65.38	57.77	87.68	61.61	64.65	38.15	56.89	66.87	61.22	54.16	40.92	64.11	55.49	41.47	58.39	31.43		28.52	46.465	41.145	25.19	34.947	32.403	34.34	32.773	41.54	X_Contig18700
FPKM values for autosomal genes:
Gene	Y:X:A	Controls	M441	EGP4	EGP14	EGP15	EGP16	EGP17	ESS1	ESS4	ESS5	ESS7	ESS8	ESS11	K034	GPSS1	ESS10	M51	mut3-70		Controls	M441	EGP4	EGP14	EGP15	EGP16	ESS4	ESS5	ESS7	Gene
Contig10001	A	35.71	40.06	57.31	55.1767	62.99	83.7033	54.74	77.1633	36.7333	55.22	36.7967	31.1333	36.0867	53.1433	48.6133	44.265	43.48	63.85		38.5	36	79.8	74.6	115.9	73.7	20.2	90.8	17.6	Contig10001
Contig10009	A	99.4933	115.77	103.963	86.78	77.8	90.17	110.355	91.6233	95.29	72.6833	64.0833	82.4333	131.233	93.1733	70.3233	101.695	99.32	134.52		74.6	92.5	72.9	73.9	78	78.6	64	56.4	56.2	Contig10009
Contig1001	A	108.53	85.16	95.6533	80.11	95.81	102.477	112.615	99.71	96.4267	84.9333	85.5033	87.5567	104.183	97.5933	98.8167	122.375	64.87	106.12		66.6	100.8	71.7	77.2	65.7	73.6	73.9	72.3	77.6	Contig1001
Contig10039	A	28.35	37.27	28.0567	30.3	36.9567	20.9833	30.955	26.14	30.7033	29.3	26.98	25.05	24.52	34.7867	20.8133	20.15	14.03	17.12		36.6	22	44.3	28.7	42.9	30.5	42.5	37	26.2	Contig10039
Contig101	A	35.4933	30.14	27.8833	35.3633	35.9533	39.03	42.2	37.8533	29.68	27.5567	39.56	30.9633	30.1433	29.5933	41.0667	36.055	25.43	26.85		37.6	23.1	25.4	27.1	48.7	39.1	36.5	41.2	37.3	Contig101
Contig1012	A	66.26	55.64	58.59	40.2133	48.9367	43.6533	46.11	55.6167	62.5567	49.35	39.9133	50.2067	60.7367	41.3467	30.0533	40.17	82.2	54.61		36.1	44.2	27.1	29	25.8	22.7	16.9	18.7	24.9	Contig1012
Contig10182	A	42.4967	37.48	46.9933	32.8933	47.3467	39.2133	28.96	32.8767	35.1867	43.7867	42.51	34.0933	34.0033	45.2033	34.3	29.35	10.08	8.04		76.9	29	68.1	55.6	77.2	74	72.3	71.5	65	Contig10182
Contig10213	A	47.7167	52.37	33.46	37.6267	40.35	31.06	13.585	24.98	28.1767	32.92	37.5533	31.57	33.63	46.22	39.3167	24.92	87.63	12.96		64.2	40.7	33.7	35.6	43.5	45.9	36.5	30.4	35.6	Contig10213
Contig10215	A	28.8633	11.98	31.2867	29.04	39.04	21.5367	27.385	33.84	26.3967	27.2733	35.7	29.7033	28.8967	27.8233	32.7533	24.125	21.43	20.03		56.1	26.6	70	50.3	56.4	58.8	56.9	44.1	68.9	Contig10215
Contig10216	A	58.0133	53.79	46.6033	54.2333	50.86	52.3133	28.565	20.78	45.2067	41.5333	56.4367	36.8267	41.62	39.68	33.2733	53.135	57.25	49.98		73.2	47.7	44.3	43.5	51	43.9	39	41	38.9	Contig10216
Contig10218	A	22.2533	22.78	24.7367	27.8133	15.25	14.38	20.71	11.3667	28.05	20.2	23.51	17.2967	16.4433	17.2733	15.03	21.845	52.24	40.54		22.1	40.8	18.6	26.3	10.9	19.7	22.1	15.7	28.3	Contig10218
Contig10222	A	24.7	17.89	24.2233	33.48	29.8067	25.42	51.405	24.96	25.8267	21.3433	31.3667	25.95	27.09	24.1033	33.15	29.02	36.55	48.81		47.3	40.7	45.8	47.1	50.1	45.8	36.5	37.1	41.6	Contig10222
Contig1023	A	81.4333	64.56	57.48	91.7933	94.0133	79.02	79.315	67.6	77.89	74.2867	93.5867	71.4433	88.1733	68.8933	92.9933	88.705	77.26	95.37		110.2	102.3	108	115.7	109.6	117.4	98.8	89.2	118.8	Contig1023
Contig10230	A	24.9433	25.31	24.3133	25.4233	25.5367	20.3667	11.785	17.7867	19.1467	21.7867	21.2233	18.4167	23.2367	20.42	26.3533	30.82	28.14	28.57		64.4	45.8	62.8	62.6	65.3	63	61.2	62.9	52.6	Contig10230
Contig10242	A	23.0067	26.35	31.8267	33.9367	42.96	27.3067	20.58	31.8833	31.4333	38.7233	35.21	24.8167	22.2733	36.63	32.06	26.175	31.4	38.05		89.7	25.2	89.8	47.2	82.1	68.9	42.6	53	50	Contig10242
Contig10252	A	36.96	26.81	31.1033	46.3433	36.4	28.6867	34.245	36.14	32.36	31.5933	37.6567	33.4967	44.1	31.03	43.54	30.54	53.59	36.24		49.5	42	58.5	51	50.1	49.1	51	52	46.9	Contig10252
Contig10386	A	49.0733	76.36	42.6833	51.3567	56.8933	37.7133	42.76	22.5833	32.3767	44.6667	71.7867	34.07	40.67	44.0267	35.45	27.22	29.41	20.27		37.8	40.9	39	33.2	39.5	37.3	49.1	47.4	47.9	Contig10386
Contig10407	A	134.447	225.67	328.29	224.27	253.91	209.77	56.85	140.533	224.753	321.78	305.377	171.673	126.78	197.003	273.953	74.24	115.77	53.57		677.3	236.3	303.6	169.2	457.3	241.1	187.7	157.1	223.6	Contig10407
Contig10412	A	65.9267	50.25	58.3467	73.6567	69.0667	69.85	79.005	72.4433	65.5533	61.8367	76.23	68.6933	71.4967	65.4867	82.5367	73.22	71.19	82.54		112	90.5	106.8	106.7	112	113.4	104.7	101.8	102.7	Contig10412
Contig10427	A	38.6433	17.31	28.7333	64.3467	35.0467	45.7967	24.395	21.7533	37.12	23.4767	31.1333	24.6533	28.3967	25.9133	28.4	36.665	48.52	74.49		20.7	24.1	27	88.2	30.8	25.1	21.1	21.1	22.1	Contig10427
Contig10435	A	460.883	404.46	542.77	394.783	449.68	329.873	476.16	459.77	469.88	405.957	402.457	428.77	444.867	371.087	464.573	455.715	740.03	388.35		169.8	400.1	177.6	134.8	150.3	138.4	176.2	218.7	202.7	Contig10435
Contig10445	A	61.2367	61.48	69.8033	67.5667	56.8833	46.5533	49.66	73.2933	52.62	54.0633	71.8667	50.1867	65.2133	47.9	68.54	65.525	89.12	60.92		110.1	43.9	114.1	77	95.3	75.4	62.3	73.2	77.6	Contig10445
Contig10446	A	129.24	177.03	118.853	156.923	129.523	113.743	117.625	149.11	118.46	123.32	155.423	123.143	170.57	113.447	161.447	112.065	130.19	121.46		148.5	169.6	159.6	154.8	161.5	137.7	145.4	137.8	132.4	Contig10446
Contig10458	A	9.64333	9.62	21.2033	15.5533	56.0267	65.8833	8.77	25.4433	8.86	11.9833	17.98	12.62	21.5567	8.80667	12.03	12.345	20.39	20.25		14.3	7.7	31	10	61.9	41.4	14.8	20.8	24.7	Contig10458
Contig10460	A	200.78	175.06	651.373	192.6	554.92	294.45	165.245	295.213	418.113	377.92	212.02	397.19	233.283	292.563	424.637	295.43	117.78	353.36		17.8	104.1	255.7	237.3	148.5	124.8	265.6	182.9	41	Contig10460
Contig10465	A	140.843	173.47	138.993	213.887	168.297	137.937	143.345	132.103	134.927	126.653	211.127	126.643	166.033	136.623	168.717	134.67	157.44	144.4		232.9	141.5	208	193.2	231.2	208.4	254.7	217.6	244.4	Contig10465
Contig10476	A	55.9	47.07	56.7667	51.74	59.03	55.6533	44.565	54.6	48.37	44.96	56.8333	51.79	63.52	53.07	55.69	48.85	37.66	27.12		64	47.7	58.9	53	57.1	62.1	62.3	59.2	61.5	Contig10476
Contig10494	A	32.8267	23.93	42.39	46.6967	42.8767	55.6833	157.47	42.9133	34.08	28.7867	43.3633	50.19	39.1633	43.9	58.9167	47.29	44.44	61.78		48.1	44.3	51.4	64.5	50.4	55.6	55	42.1	52	Contig10494
Contig10520	A	85.8633	119.42	80.3833	62.9467	135.853	72.64	51.845	37.0167	51.85	59.22	109.817	56.0067	73.8267	69.8967	43.4267	70.575	44.07	30.75		39.9	79.1	34.5	29.1	42	36.3	51.7	38.5	55.1	Contig10520
Contig10529	A	26.44	18.6	28.1667	37.3367	26.6167	37.44	30.75	35.0533	44.26	30.5567	24.93	28.12	29.6967	29.4833	30.1333	35.05	45.9	89.88		24.4	21	35.3	40.1	29.3	32.8	23.3	27.6	32.6	Contig10529
Contig10531	A	82.28	110.25	65.49	132.95	92.61	73.6067	71.63	55.1867	74.0667	82.24	106.843	69.78	112.627	78.6	108.723	77.715	170.9	96.44		125.1	115.4	113.4	126.8	136.6	120.7	138.6	144.3	131.4	Contig10531
Contig10533	A	50.8033	53.72	49.1433	44.0667	41.11	46.6467	45.92	58.94	55.6267	40.97	42.07	44.3667	65.1633	46.71	48.54	50.965	47.87	60.08		46	58.9	41.8	49.1	41.1	41.4	35.9	39.6	34.9	Contig10533
Contig10539	A	79.9133	70.98	42.9333	79.5433	94.17	41.9867	33.825	45.63	57.0167	63.91	85.5233	53.5733	59.8533	62.76	93.1133	50.775	31.83	39.07		176	90	171.4	161	155.1	165.7	170	148.7	190.6	Contig10539
Contig10542	A	70.5467	65.95	61.8233	55.99	57.48	54.1433	55.46	65.57	67.4867	51.81	55.6233	57.0333	68.32	52.1567	48.2367	56.91	58.57	56.85		40.4	66.5	35.8	46.9	41.6	42.2	32.5	31.2	38.6	Contig10542
Contig10546	A	475.997	1095.03	696.87	837.16	730.573	707.38	778.81	715.623	513.577	462.003	733.05	559.703	702.847	602.067	843.483	714.22	604.11	618.07		998.2	799.4	1306.9	1244.5	1030.7	1050.8	1119.8	1035.7	1112.1	Contig10546
Contig1055	A	19.6067	16.8	15.8933	21.6567	22.54	24.2	17.275	15.84	16.8933	11.3467	24.4933	21.1033	19.0367	20.27	22.9967	21.29	22.07	18.28		44	23	36.6	33.5	52.7	44.9	36.8	22.6	39.4	Contig1055
Contig10563	A	134.667	147.7	112.483	110.61	119.5	97.5733	106.255	112.83	102.687	118.42	114.803	115.773	117.993	111.243	100.71	109.62	51.42	87.77		62.7	94.5	74.6	71.7	66.4	70.3	59.7	66.7	90.3	Contig10563
Contig10570	A	39.84	38.82	30.73	42.4733	39.93	30.5733	33.945	29.7867	30.5233	32.83	49.21	30.6067	36.5433	34.1833	42.5267	32.88	44.87	50.08		60.8	67.6	55.8	65.7	61.6	55.6	56.4	51.9	58.4	Contig10570
Contig10589	A	71.9467	92.6	136.51	63.45	72.8067	95.0633	85.33	109.357	83.85	98.3067	98.91	70.7167	99.5967	67.5667	111.15	92.335	84.86	78.41		74.1	63.3	102.5	80.8	82.1	87.1	85.6	101.8	96.7	Contig10589
Contig10593	A	32.1367	31.47	36.5533	50.78	34.3533	36.2233	49.8	26.8333	33.7533	23.27	40.8833	30.1333	38.8733	37.9567	40.8567	46.41	33.13	49.14		53.3	46.1	52.8	57.3	63.4	57.7	40	43.9	41.3	Contig10593
Contig10616	A	56.23	52.63	48.0833	52.3467	47	42.2167	85.36	44.0067	59.6433	54.7733	52.21	46.9233	41.37	38.7033	50.68	40.88	73.77	16.1		27.5	33.9	25.1	34.6	22.8	26.8	22.8	28.9	34.5	Contig10616
Contig10619	A	41.1133	27.76	23.6833	31.4767	30.7367	36.0333	16.14	25.2167	34.4833	17.8633	26.5267	24.48	24.56	20.0033	23.3233	44.01	46.61	17.87		36.5	25.5	25.3	32.6	22.4	26.9	23.1	20.9	25.4	Contig10619
Contig10664	A	76.8567	100.67	70.2633	81.4067	79.7133	49.8967	36.49	27.3867	48.8067	51.7467	54.2867	36.2867	57.7733	50.4967	31.1567	37.765	22.06	20.34		20.7	29.7	20	12.8	22.5	20	14.5	21.3	21.7	Contig10664
Contig10680	A	21.4867	14.29	17.5067	22.17	26.5033	19.4533	21.265	18.5433	19.46	21.6567	22.3567	20.3967	23.3	21.8467	24.8267	17.63	26.4	22.99		48.3	22	42.9	34.4	46.5	45.4	41.8	38.5	38	Contig10680
Contig10698	A	34.3833	42.19	20.9067	41.1933	38.9467	28.35	33.745	30.51	31.26	32.5267	40.75	33.3	39.4767	33.6333	38.9567	29.225	44.25	22.97		57.5	38.7	48.5	42.1	53.6	51.9	51.3	50.2	50.8	Contig10698
Contig10710	A	48.27	30.6	76.3533	98.5267	162.123	85.41	98.06	55.3833	74.9033	109.9	56.81	37.4933	37.8133	92.19	67.85	39.095	194.35	180.27		51.8	84.2	72.2	67.9	147.7	101	65.3	76.6	82.2	Contig10710
Contig1073	A	82.06	86.6	72.7667	87.42	120.58	83.3167	56.46	88.29	76.3167	99.6533	101.183	88.74	104.543	87.0433	103.917	63.445	68.67	54.09		155.6	75.9	169.6	125.9	184.4	174	156	165.6	163.1	Contig1073
Contig10742	A	27.8933	30.72	54.6467	26.1533	50.3667	35.49	29.29	79.37	31.6433	29.3167	30.5833	31.3767	57.3767	29.31	37.8967	46.11	20.66	32.4		50.2	28.7	88.6	49.2	65.3	51.6	42.5	52.7	63.6	Contig10742
Contig10744	A	948.01	2009.93	859.837	1057.76	559.517	1114.29	1816.19	1905.23	1409.8	1122.65	997.693	1147.52	1365.76	1361.53	1561.88	1468.51	434.26	1115.91		842.9	1689.6	1043.9	1718.8	779.6	1009.2	809.8	1118.7	951.9	Contig10744
Contig10755	A	48.5767	38.95	49.1233	57.0033	68.98	41.4733	51.25	35.2733	46.65	51.7167	74.4633	46.74	46.2	49.74	52.2	41.235	21.94	22.87		24	48.4	23.3	24.9	21.8	23.6	31.2	24.8	33	Contig10755
Contig10770	A	31.43	29.99	22.6633	25.8333	32.2033	23.2667	28.42	22.6033	27.49	29.7133	32.7367	25.8567	26.54	26.0933	29.5467	27.375	35.95	30.57		55.3	33.7	51.2	38	51.7	48.6	51.7	50.6	47.7	Contig10770
Contig1083	A	37.6	32.02	36.4467	38.11	34.3267	37.5733	77.635	42.14	37.9733	27.8933	38.0333	40.6167	41.2133	34.1867	40.67	48.42	56.93	58.52		42.2	57.6	42.5	56	44.9	46.4	31.7	34.3	37.2	Contig1083
Contig1084	A	152.213	77.28	189.3	195.927	197.18	177.813	234.525	189.91	189.14	260.55	179.15	186.943	159.673	235.64	176.623	152.905	237.71	261.92		73.2	106	119.4	111.4	119.3	113.7	136.7	131	159	Contig1084
Contig10881	A	39.93	38.81	18.61	45.2367	34.0167	29.1567	32.08	24.8167	37.4667	33.96	46.15	25.2533	20.62	38.1067	38.6	32.735	55.72	35.63		59.5	43.4	38.2	45.4	61.2	46	49.2	41.3	40	Contig10881
Contig10902	A	68.6433	73.32	52.2567	73.0633	47.04	47.9233	83.33	64.5767	75.0433	62.41	42.6133	43.9867	61.36	60.9267	35.3633	60.855	94.49	50.12		61.4	48.8	49.2	49.3	42.1	53	57.3	53.4	54.9	Contig10902
Contig1095	A	42.23	40.87	34.6867	67.2367	52.6667	49.6767	52.215	42.54	42.9233	35.4467	73.1333	44.71	49.24	41.73	62.17	40.94	57.2	54.64		123	56.6	112.1	91.7	132	112.9	108.1	116.1	104.9	Contig1095
Contig1097	A	119.39	142.42	79.3133	101.283	118.847	91.9367	68.335	57.7967	76.41	104.13	160.457	77.99	68.3233	94.32	71.5033	76.65	38.59	34.55		52.2	100.4	48.4	44.8	45.2	51.9	54.7	57.1	79.2	Contig1097
Contig1100	A	37.7733	35.4	39.23	39.3233	41.8567	39.0167	39.49	40.0733	39.1033	34.1467	42.2433	36.7267	41.18	37.14	42.3733	39.905	32.92	41.37		68	45	76.2	55.9	69.1	68.5	61.5	57.6	64.3	Contig1100
Contig11041	A	93.48	107.98	76.4467	82.08	89.08	94.9967	77.84	81.9867	109.58	83.88	93.0667	84.3733	62.2667	83.4033	86.24	108.8	94.63	109.36		88.4	82	94.9	91.7	108.4	94	104.5	120.4	109.8	Contig11041
Contig11043	A	54.37	70.75	118.773	99.25	97.61	70.8067	42.385	59.0533	69.48	78.8867	76.9167	62.23	74.9967	79.18	49.9733	62.365	98.63	61.09		26.8	53	41.4	36.3	41.6	38.3	28.9	32	32.6	Contig11043
Contig11049	A	51.6233	81.75	52.25	63.5	50.3633	45.2233	36.13	42.9633	53.57	57.98	78.26	45.8067	61.69	44.5233	43.4967	42.63	60.86	36.39		78.5	41.8	72.4	58.8	69.7	66.3	81.1	63.7	71.1	Contig11049
Contig1106	A	55.9833	35.37	38.9133	76.4167	60.4433	48.2967	100.8	50.2067	48.52	50.58	81.2067	44.15	55.7367	52.9533	76.7733	44.125	72.37	57.98		87.1	58.5	78.1	72.3	89.3	87.2	89.4	80.6	78.9	Contig1106
Contig11065	A	92.2967	71.6	81.92	106.177	109.027	76.6633	92.25	69.61	72.5967	75.8	97.8767	83.21	88.7333	73.1467	83.74	76.245	106.1	94.36		112.1	91.8	114.5	112.8	127.8	116.5	104.2	103	105.2	Contig11065
Contig11072	A	20.0533	12.17	15.6433	27.5167	24.2467	20.9233	27.835	20.9267	18.8233	16.85	29.2967	23.8067	20.0833	14.7933	30.8233	22.245	23.95	28.98		29.2	24.2	31.1	35.9	33.6	34.1	35.7	24.8	40	Contig11072
Contig11076	A	228.86	186.16	233.593	236.04	222.037	180.313	134.69	227.73	219.18	227.45	266.263	181.007	198.583	169.443	156.037	172.84	123.31	211.37		141.3	253.6	181.5	153.8	171.5	162.1	83.7	104.6	140.3	Contig11076
Contig11077	A	53.4	67.42	60.5833	59.58	57.57	48.93	56.835	47.2633	50.1	46.9867	66.4633	52.2267	63.3633	53.86	61.6333	54.03	58.54	49.83		50.8	57.8	55.2	53.1	55.6	50	43	49.7	50.8	Contig11077
Contig11083	A	23.3267	26.88	17.7233	25.6	22.3767	16.6067	20.65	20.46	19.73	17.9133	20.22	19.4033	22.3767	20.89	20.4833	21.35	20.41	27.39		43.4	45.2	36.7	45.5	35.1	39.6	31.2	30.6	35.3	Contig11083
Contig11094	A	36.8267	22.11	25.83	31.74	24.0433	28.73	40.955	31.99	33.3733	28.2	27.1667	31.6333	25.3867	27.9433	30.93	47.54	34.26	36.04		50.5	37.1	36.8	33.3	30.6	45.5	59.4	46.3	48.5	Contig11094
Contig11098	A	34.65	18.39	27.0233	37.81	28.0233	33.8267	38.245	38.93	36.18	28.5333	32.2967	35.1067	26.91	32.16	42.55	38.485	49.13	54.14		28.7	42.1	30.6	34.6	29.3	35	24.7	24.4	29.9	Contig11098
Contig11112	A	53.36	56.66	52.4167	69.7033	60.53	54.7167	54.08	54.1933	49.0567	47.5433	63.9533	44.3267	61.87	56.1233	61.85	51.76	48.47	47.78		70.1	58.1	78.6	71.7	71.3	74.9	70.9	78.6	75.2	Contig11112
Contig11129	A	9.84	11.18	8.58667	12.6467	18.22	11.84	7.435	10.82	15.1533	12.7067	13.4467	11.74	7.62667	8.78333	15.7367	9.225	27.59	7.88		34	8.9	32.3	27.9	38.5	29.4	29.1	30.2	26.2	Contig11129
Contig1113	A	18.7133	23.9	11.42	38.5567	18.1933	18.49	40.375	16.46	12.7533	12.36	37.6	18.8267	20.12	18.17	40.4967	18.73	23.18	22.92		56.1	27.2	44	52.2	54.5	44.2	60.7	59.5	47.2	Contig1113
Contig11151	A	1622.91	1615.15	1711.6	1007.11	2032.79	1367.38	720.315	589.557	1212.62	1851.6	1488.99	1217.35	785.21	1283.96	721.85	863.155	699.71	481.56		219.9	680	250.7	174.6	222.3	227.5	222.3	290	374.7	Contig11151
Contig11162	A	428.427	639.97	352.1	311.64	369.09	396.727	337.285	479.967	435.54	394.403	170.76	315.407	385.117	408.393	365.803	461.285	249.62	428.94		527.3	592.3	462.1	479.8	475.7	439.2	435.9	458.8	168.4	Contig11162
Contig11165	A	144.433	108.31	541.813	196.867	287.16	392.903	96.65	254.987	364.183	284.297	313.873	262.077	384.98	228.503	299.433	487.43	18.9	930.06		126.4	849.8	239.6	469.9	374.7	342.1	59.4	210.5	250.7	Contig11165
Contig11166	A	146.887	118.28	127.53	93.6333	104.02	131.633	94.305	102.963	161.693	96.05	81.9	89.7933	91.5633	121.563	98.95	114.315	59.96	108.75		80.8	135.9	88.6	96.7	96	95.1	85.5	86	64.1	Contig11166
Contig11188	A	201.557	60.11	183.913	170.473	195.22	152.44	298.09	203.41	193.843	129.43	182.643	176.683	138.077	152.417	219.5	191.05	213.5	194.56		96.2	151	77.6	55.1	58.5	66.3	30.9	27.9	47.1	Contig11188
Contig11190	A	193.713	278.51	136.087	164.463	154.79	149.86	162.92	133.447	173.483	181.537	167.983	177.92	210.7	156.277	160.423	233.975	232.63	321.48		284.6	510.3	191.8	279.2	228.4	233.3	261.3	255	263.6	Contig11190
Contig11194	A	68.2633	91.3	45.3033	56.7867	68.5367	65.23	46.345	43.79	60.4533	60.29	76.1767	55.2733	86.9867	66.3267	52.2733	67.72	63.84	49.98		90.3	83.5	76.8	80	103.6	91.1	110.8	114.6	80.5	Contig11194
Contig1121	A	173.35	160.25	184.553	229.977	152.217	268.793	295.235	244.95	217.563	167.837	167.677	185.523	218.173	213.303	264.637	255.025	234.87	335.65		153.5	255.8	171.4	305.8	174.7	208.5	133.1	173.7	168.5	Contig1121
Contig11228	A	219.027	323.27	195.45	328.12	176.963	357.013	440.97	322.87	326.777	202.287	255.38	226.373	416.043	227.673	381.837	330.2	230.29	528.07		124.2	326.3	158.8	336	203.7	201	91.1	165.8	154.2	Contig11228
Contig11253	A	31.2733	42.15	36.23	44.6367	36.1567	37.0467	31.76	53.72	22.6333	33.74	39.1433	30.76	64.2833	30.7667	34.51	20.545	21.39	19.63		68.6	31.9	46.8	47.7	43.6	48.4	48.4	63.1	44.8	Contig11253
Contig1129	A	225.33	194.89	215.72	168.583	297.417	192.19	153.36	159.973	175.253	233.91	239.86	198.04	183.013	211.693	168.397	160.83	106.26	121.49		66.4	155.9	76.2	63.6	74	78.1	85	85.8	108.3	Contig1129
Contig11295	A	67.2167	13.34	78.0467	56.7533	66.8833	88.6367	73.56	90.27	85.69	57.1933	52.8	70.13	67.8067	58.4767	82.2233	62.125	48.75	101.57		54.5	119.4	56.1	80.4	62.1	67.7	54.4	40	70.1	Contig11295
Contig11297	A	145.753	245.13	151.733	129.457	136.067	173.397	205.785	165.07	161.09	158.053	143.633	142.75	177.41	176.45	155.16	178.425	111.96	118.85		197.7	166.4	216.1	162.7	198.6	199.8	191	220	172.6	Contig11297
Contig11301	A	67.2867	67.64	113.06	57.5033	90.1933	125.183	89.17	132.837	84.5433	95.9633	77.6633	89.96	130.947	100.973	87.91	104.765	37.47	168.07		65.5	145	96.1	162.9	111.5	142.7	46.6	71.1	85.9	Contig11301
Contig11327	A	138.087	150.59	63.9867	68.6167	77.4067	66.9533	55.355	38.9133	96.5367	85.31	74.2333	65.82	65.14	84.79	41.9033	108.635	116.03	89.39		39	68.6	24.8	26.8	28.1	31.2	45.4	45.7	37.8	Contig11327
Contig11339	A	67.2467	60.81	36.8667	41.71	52.12	42.48	40.69	22.3567	45.4533	42.5	45.9867	44.2633	31.9833	45.2433	37.1367	60.67	79.78	73.25		24.9	49.2	17.3	19.4	19.3	19.4	31.9	25.1	32.9	Contig11339
Contig11360	A	41.8733	55.16	27.6933	56.3633	49.1767	34.4333	51.175	32.6067	32.7233	35.5967	52.4867	33.9933	43.9767	40.2867	53.1467	35.26	81.11	30.27		43.1	38.7	36.3	39.7	47.8	39.3	42.6	46	33.9	Contig11360
Contig11370	A	14.8133	11.22	13.0267	14.6133	16.2	13.11	10.3	9.47	12.1	13.8933	32.3267	14.0767	13.2967	13.4267	15.2833	9.285	10.33	10.17		60.4	13.7	74.2	50.6	69.5	64.9	58.1	54.5	57.2	Contig11370
Contig11434	A	171.48	148.97	165.2	223.753	204.86	147.81	115.72	83.6967	130.523	145.847	176.327	121.003	99.77	148.257	140.767	123.26	192.81	121.54		268.9	123.2	249.3	203	283.7	266.4	272.1	237.5	238.4	Contig11434
Contig11437	A	9.70667	13.18	29.1133	13.1867	14.1067	25.89	11.94	22.3733	10.76	17.3967	15.5633	16.9167	26.0133	10.71	21.5133	13.02	8.43	13.38		18.9	12.5	39.8	24.2	26.4	36.2	13.3	33.5	19.9	Contig11437
Contig11448	A	108.973	90.63	114.813	88.8567	98.51	83.4167	64.695	70.17	83.8567	122.377	107.677	96.2733	92.6167	112.167	58.5167	97.115	45.18	36.1		20.7	49	24.6	14.7	19.8	19.5	18.1	31	43	Contig11448
Contig1145	A	49.5967	39.62	50.99	45.4067	52.13	52.7467	86.635	46.4733	59.71	45.0433	50.04	45.0567	28.91	49.95	52.6133	70.885	43.46	58.73		46.3	54.8	45.5	64.2	57.8	46.3	45	53.1	50.6	Contig1145
Contig11450	A	98.5433	144.69	83.53	109.703	87.3633	62.81	36.855	36.9833	64.9967	83.52	73.0933	62.5	99.55	76.1667	51.3733	63.87	37.61	70.49		45.7	78	33.9	24	41.6	23.5	9.4	44.6	78	Contig11450
Contig11483	A	91.45	103.21	119.933	85.8767	109.57	105.093	77.62	89.0533	88.4433	83.5733	100.997	76.4367	100.32	81.21	84.3333	75.92	62.87	63.27		77.9	72.6	97.7	82	89.3	81.5	98.2	81.6	89.1	Contig11483
Contig11534	A	43.17	41.01	52.94	55.1167	74.2767	63.16	38.57	69.81	66.08	66.2967	68.3633	57.4867	51.56	58.1167	107.73	67.68	27.2	54.69		88.7	61.4	112.1	112.4	104.6	114.5	141.8	116.8	149.1	Contig11534
Contig1154	A	24.73	34.78	31.66	25.27	16.5567	22.8867	10.515	35.9867	18.6833	17.4767	14.14	18.7367	27.9533	19.17	31.8767	22.305	16.61	13.57		54.6	20.8	77.9	47.9	51.7	65.4	46.5	49.1	29.7	Contig1154
Contig11558	A	9.59667	10.2	12.6733	9.59333	12.8233	12.1733	9.26	17.73	10.35	11.41	13.4133	11.7833	11.26	10.7233	13.12	10.63	8.98	12.7		24.8	9.3	42.5	26	31.5	33	24.1	26	34.5	Contig11558
Contig11621	A	53.6667	31.05	72.85	64.2667	64.8533	67.9833	90.47	76.5733	75.9167	59.3433	48.8233	71.02	58.1633	55.8367	81.8833	62.815	109.79	110.79		60.7	58.5	76.9	82.1	66.4	75.3	62.2	61.7	58.9	Contig11621
Contig1164	A	21.3	18.36	33.1033	19.1033	17.2267	16.0233	19.08	18.9667	21.59	16.5067	19.3867	16.53	20.01	20.41	16.44	23.32	25.94	24.45		20.4	20.5	23	17.7	20	15.4	15.7	15.6	11.5	Contig1164
Contig11648	A	24.31	38.49	27.0833	26.0167	20.2833	23.7933	17.845	20.1367	21.6367	17.18	22.7867	23.4833	31.44	17.44	19.4433	20.7	19.23	21.43		31.3	19.9	32.3	26	31.9	26.7	18.7	30.3	20.9	Contig11648
Contig1165	A	79.38	85.45	91.0267	106.523	99.9167	104.097	137.475	85.25	80.8667	83.5867	91.8133	73.8933	114.4	74.06	103.797	75.58	76.62	86.32		96.2	93.3	102.2	113.3	124.5	110.5	88.7	111.5	94.9	Contig1165
Contig11669	A	42.5633	63.5	23.97	48.34	22.8233	46.5733	53.54	53.4	45.2267	26.4733	44.3467	41.7167	69.7867	36.3467	59.0467	70.815	49.77	38.17		37.8	42.2	34.3	46.1	38.6	39.5	43.7	45.3	35.6	Contig11669
Contig11670	A	62.8767	53.91	48.41	64.6767	67.0233	58.2367	46.605	38.5467	53.0533	54.01	76.0167	48.59	71.33	49.1667	46.6233	38.225	61.41	33.34		28	52.5	27	35.2	31.2	26.5	23.1	26.3	28.8	Contig11670
Contig11683	A	99.4167	124.81	81.4433	110.887	102.223	93.8667	96.225	68.6133	81.0233	82.4467	103.313	71.7967	80.52	82.8833	92.7733	117.505	154.81	117.18		157.7	116.7	114.4	114.9	160.1	124.4	107.9	122.9	96.9	Contig11683
Contig11684	A	48.4867	49.7	47.3433	49.4167	48.4933	54.8533	63.08	64.5867	46.8067	36.4533	38.53	54.3933	68.13	43.6333	53.6667	61.4	49.85	53.66		49.1	72.7	55.2	62.4	53.8	60.3	45.7	47.3	42.9	Contig11684
Contig11741	A	27.3333	36.02	37.7333	42.2567	24.52	24.9467	24.105	44.27	24.8367	20.7067	37.97	25.47	31.8633	35.5167	31.6967	31.99	34.39	25.67		66.9	25.1	106.4	84.2	86.8	70.3	53	50.2	57.3	Contig11741
Contig1179	A	104.31	110.04	135.423	135.813	121.343	136.013	278.07	132.653	133.237	104.05	128.507	139.803	109.62	117.533	197.403	138.355	75.11	196.91		143.4	228.4	150.2	242.4	135.1	165.7	119.9	121.6	176	Contig1179
Contig11791	A	63.6667	72.8	62.1633	55.69	59.0467	63.0033	41.84	56.86	69.3867	60.4633	62.3367	56.4433	66.5733	66.4067	53.4567	68.47	64.38	47.07		70.4	54.7	89.2	65.6	82.5	70.1	58.8	78	61.7	Contig11791
Contig1180	A	16.24	18.34	26.3833	23.3233	25.6167	33.7367	23.115	37.9733	17.4733	16.6933	24.9067	24.2	35.9367	17.51	27.8367	19.64	23.29	19.83		25.4	20.9	37.7	41.4	41.2	42	22.4	26.8	30.3	Contig1180
Contig1184	A	187.56	200.17	165.727	249.617	204.45	195.277	207.48	169.85	174.65	179.64	243.327	172.807	212.897	181.44	232.177	231.32	256.41	250.74		316.9	261.3	278.6	279.5	287.3	281.7	291.1	298.4	271.7	Contig1184
Contig11889	A	23.3033	25.5	15.97	22.89	19.3333	20.8233	32.07	21.2233	24.9367	20.7667	24.1367	18.0267	22.1733	21.25	23.57	20.38	21.59	16.43		43.5	30.1	41.5	34.9	41	41.3	35.8	39.4	46.6	Contig11889
Contig1193	A	22.59	19.03	26.2	25.65	26.4	30.0167	23.99	35.66	26.56	26.1667	24.0267	25.45	28.5467	24.2267	33.59	29.63	32.54	31.63		41.1	29.8	46	39	43.3	43.7	34	39.5	36.9	Contig1193
Contig1195	A	26.9433	37.49	25.8467	28.8167	24.86	25.0033	33.665	28.0967	32.06	22.5667	24.6033	26.1067	30.2833	27.2867	25.2233	29.39	22.01	29.15		39.2	27.5	37.9	40.1	36.8	37.3	37.7	40.2	31.6	Contig1195
Contig11967	A	37.0567	70.92	20.82	27.45	42.2267	33.1333	39.67	26.3133	42.13	45.4333	42.6333	23.3233	25.8933	33.91	44.4733	28.75	52.05	22.84		45.8	44.4	26.2	29.2	63.7	39.1	49.9	58.2	41.6	Contig11967
Contig11993	A	68.5633	64.43	97.7833	63.5167	112.573	86.8733	64.475	138.69	114.777	112.607	89.0367	102.89	51.8767	106.45	101.587	134.965	94.29	183.82		46.5	34.9	49.9	37.1	34.8	51.7	49.1	57	58.6	Contig11993
Contig12006	A	40.3667	53	47.43	61.0233	55.6067	66.0467	140.38	43.2267	49.6667	29.3967	43.4533	45.3633	59.2333	47.4667	62.24	66.085	60.29	90.31		50.1	91.3	48.6	81.9	68.1	62.1	40.8	35.1	41.9	Contig12006
Contig12048	A	46.0833	36.16	43.4033	63.1	57.1667	53.8567	73.165	61.3733	55.8233	45.4433	55.8133	56.6267	56.95	47.4633	74.93	58.885	57.53	95.61		76.4	78.1	86.2	108.4	93.9	96.4	69.9	67.6	82.6	Contig12048
Contig12069	A	26.0533	18.07	21.2	33.12	22.14	25.82	36.65	32.63	22.2833	23.73	25.26	30.6433	20.81	27.43	30.76	30.315	36.21	44.42		37.5	27.6	37.7	39.6	34.2	44.6	24.9	27.4	25.4	Contig12069
Contig1207	A	257.587	578.45	317.373	459.327	459.27	418.913	269.655	215.567	235.823	300.43	453.793	233.937	242.533	265.197	275.94	202.835	195.94	132.9		286	209.1	250.5	261.1	317.2	258.3	235.4	216.9	273.2	Contig1207
Contig12084	A	11.9333	25.93	2.64	10.3267	5.00333	4.75	4.785	2.22667	11.2033	6.43667	18.0667	10.6	9.99333	8.41	14.7933	15.8	10.95	6.43		50.7	18.2	39.6	52.9	53.4	54.4	61.9	41	63.4	Contig12084
Contig12099	A	48.1533	28.28	44.28	32.66	43.4767	34.8233	39.245	38.2933	39.64	39.0867	50.32	46.2133	34.6667	52.3833	30.1333	47.74	29.43	30.05		36.8	26.9	49.3	23.5	32	30.6	35.3	38.5	45.1	Contig12099
Contig1210	A	77.93	76.42	68.1067	75.55	86.4833	63.1	97.8	53.6767	67.11	75.74	89.61	61.5667	68.3867	66.9867	72.9567	65.885	81.67	59.41		113.5	67.4	97.8	72.9	97.9	96.1	111.3	96.1	104.4	Contig1210
Contig12112	A	28.7567	24.33	25.3133	32.0333	32.7733	25.6767	26	29.6567	28.3233	22.54	34.0167	22.64	26.4067	24.0233	29.4667	26.375	28.6	24.07		36.3	27.4	29.9	36.3	37.8	34.4	23.4	28.7	23.8	Contig12112
Contig12127	A	131.053	164.36	132.94	148.34	129.903	149.317	142.9	148.403	153.247	138.243	116.303	119.333	138.51	130.933	122.163	161.38	182.1	170.43		211	112.3	214.8	212.6	233	216.3	194.9	229.4	193.3	Contig12127
Contig12136	A	19.2467	12.19	13.9367	21.2467	21.0433	17.6333	15.835	24.87	16.7967	16.5833	18.7667	18.38	17.2733	19.7433	20.63	18.28	24.85	39.5		43	41.3	35.3	48.9	39.5	41.7	27.5	26.1	27.6	Contig12136
Contig12154	A	4062.82	2502.66	9080.83	2920.09	3497.25	4234.6	5895.74	2834.93	5880.85	8619.8	2347.59	3973.66	4112.13	5406.86	2069.98	3141.62	1044.46	1380.59		92.8	1286.9	243	155	215.6	216.4	154.9	367	442.1	Contig12154
Contig12161	A	19.5567	27.23	20.24	22.0567	19.8367	20.57	15.43	19.83	23.3967	22.4533	25.2833	15.94	22.51	15.2467	25.16	20.99	14.51	10.64		53	19.3	43.5	39.5	38.8	47.4	76.5	66.6	66.3	Contig12161
Contig12163	A	81.11	79.58	94.83	76.1	78.9133	67.57	55.455	64.1567	83.5867	96.7233	64.95	61.62	71.3233	74.2133	52.3933	69.395	143.64	126.31		23.7	45.5	31	24.8	27.3	24.8	20.2	28.6	32.3	Contig12163
Contig12165	A	59.5233	60.99	53.6067	55.18	58.7233	63.79	85.725	49.5367	62.37	48.2267	54.0533	63.4333	86.6367	60.2	67.82	84.55	52.66	62.65		51.7	55.8	47.3	77.3	67.1	49.1	42.8	52.4	49.1	Contig12165
Contig12192	A	180.483	297.78	194.477	381.133	287.177	236.793	306.735	192.763	173.787	207.067	405.62	226.627	255.993	216.88	361.633	179.66	220.73	176.27		344.1	230.1	315.3	353.4	377	332.2	482.8	387.4	439.9	Contig12192
Contig12194	A	44.1733	63.69	35.5733	26.34	86.28	53.6567	62.555	41.42	45.64	46.1	64.55	51.3433	56.92	60.83	43.9567	30.86	7.94	12.49		161.5	34.2	184.9	112.5	209.8	170.9	135.8	173.2	145	Contig12194
Contig12204	A	44.4467	26.26	35.7133	52.7833	36.8	46.5033	36.675	40.3133	56.1133	33.91	36.4533	31.85	33.7833	36.2933	28.97	50.84	40.63	34.82		35.2	35.6	32.4	37.6	35.3	35.6	27.1	35.3	24	Contig12204
Contig12217	A	31.8633	29.38	47.3333	37.1867	48.9533	41.3967	46.04	40.81	43.3567	46.7333	37.96	34.99	34.7933	40.4467	37.9833	37.78	37.63	62.16		45.5	65.1	47.6	71.7	59.9	52.3	33.4	39.9	47.3	Contig12217
Contig12247	A	14.93	20.79	14.1867	28.4267	4.86	8.2	9.52	14.9467	10.04	4.22333	6.28333	11.2633	17.4933	15.9167	3.24	37.38	9.3	62.56		4.8	13.1	6.2	7.6	6.1	4.7	5.8	3.8	5.7	Contig12247
Contig12290	A	15.9733	21.76	17.05	34.4867	16.0667	18.3933	26.6	17.1467	13.9733	19.3867	40.5633	18.81	23.29	20.5233	32.7667	16.26	47.8	24.07		52	24.3	45.9	40.8	45.7	47.7	42.6	45.6	45.4	Contig12290
Contig12333	A	134.547	120.92	90.91	119.293	90.5367	94.1433	112.805	137.317	107.99	124.14	114.983	110.557	125.567	98.5433	116.917	125.58	118.54	111.68		156	150.3	139.8	143.4	128.1	135.3	115.7	129.8	132.8	Contig12333
Contig12339	A	51.0433	45.97	85.03	53.1133	40.2233	52.5	45.28	51.1033	51.7533	37.75	47.11	40.3833	63.4	45.56	49.9933	62.575	47.65	43.2		30.6	36.7	49.8	39.3	34.7	41.7	27.2	36.4	34.4	Contig12339
Contig12363	A	26.81	56.99	38.6067	41.0333	36.0133	37.11	25.49	28.4567	20.1233	50.4167	47.2267	39.0333	46.15	25.18	31.44	20.915	12.99	9.8		12.3	20.9	12.8	13.3	13.6	16.1	9.5	25.8	23.8	Contig12363
Contig12378	A	266.337	329.18	117.573	172.807	253.38	170.807	152.025	109.767	140.577	175.283	62.7167	177.003	180.423	184.197	134.32	157.785	109.65	87.84		129.1	190	87.3	90.9	121.6	111.9	139	123.3	48.6	Contig12378
Contig12379	A	137.907	316.68	92.58	180.333	81.3	73.0567	100.31	101.367	133.31	128.463	114.557	86.5267	191.96	95.8233	83.1333	150.45	125.41	82.15		33	138.8	23.8	89.7	28.4	28.2	29.6	42.8	42	Contig12379
Contig12380	A	49.6833	39.3	57.9333	73.4933	75.5067	49.0367	47.595	53.2133	49.6067	52.5	71.5767	51.6433	52.5333	50.37	78.94	41.94	70.53	25.45		70.3	36.9	71.9	90.8	71.9	72.7	78.6	75.6	75.9	Contig12380
Contig12402	A	65.18	38.7	53.34	57.1367	46.02	51.4433	47.005	39.68	61.9167	38.9	38.91	55.8233	40.76	32	37.8033	81.305	61.16	85.02		35.7	59.8	36.4	46	21.9	36.3	25.2	29.4	36.5	Contig12402
Contig12416	A	16.76	10.7	11.4133	39.0333	9.40333	16.2967	13.36	16.23	35.93	5.73	10.8167	15.5733	21.2633	15.18	4.94333	28.545	18	53.51		6.5	32.1	3.7	23.3	8.6	7.4	2.7	4.9	6.6	Contig12416
Contig1242	A	70.5667	87.3	54.8867	91.6233	87.2667	86.2433	70.805	53.12	69.6867	74.02	103.287	73.16	65.29	82.6433	88.1767	87.37	93.49	91.67		154.8	97.9	156.4	125.8	168.2	133.6	153.7	143.6	123.6	Contig1242
Contig1246	A	29.2967	39.92	69.1767	46.8533	44.81	31.2367	26.52	29.76	51.93	69.14	72.2033	32.6933	50.6667	49.52	38.5233	16.915	44.94	23.36		62.1	77.5	83.9	54.9	65.4	76.3	90.4	91	88.8	Contig1246
Contig1248	A	25.15	18.95	44.2367	30.6167	48.4467	30.7533	26.49	43.23	25.43	36.89	26.18	31.82	36.4033	32.87	35.3867	21.49	34.9	23.64		33.4	23.2	63.7	31.6	50.4	42.3	28.5	51.4	30.9	Contig1248
Contig12486	A	551.957	1153.84	534.287	996.023	777.18	859.897	1250.32	751.127	527.393	595.833	1080.65	575.157	762.007	702.853	932.087	652.815	468.55	451.38		1052.6	792.7	1158.5	1183.2	1125.9	1107.5	1315.9	1136.1	1237.3	Contig12486
Contig12502	A	159.52	205.75	199.917	272.27	171.727	175.77	228.42	191.143	150.943	143.19	228.883	159.89	225.95	145.587	229.997	178.515	146.68	173.21		230.6	194.6	234	297.4	249.7	226.2	221.6	218	240.6	Contig12502
Contig12527	A	55.9633	48.01	58.23	56.08	47.18	47.6167	55.89	48.9067	54.6167	48.62	48.5033	48.84	53.0267	51.3367	46.3033	53.09	43.46	46.7		26.9	49.8	24.5	34.8	24.3	27.8	28.2	26.8	32.6	Contig12527
Contig1254	A	286.72	452.11	221.357	304.78	194.347	237.083	69.86	152.197	244.337	423.967	313.593	209.297	259.197	258.553	238.987	162.465	222.82	80.99		141.4	328.8	102.5	104.4	57.8	71.2	63.8	90.7	91.4	Contig1254
Contig12549	A	2586.91	1980.47	1673.34	1604.01	1566.46	1526.16	1057.63	1532.94	1481.77	1039.99	927.217	835.807	773.61	1235.32	1305.41	2450.01	808.32	1026.21		742.4	1523.5	649.5	865.9	796.5	758.2	388.1	589.5	509.8	Contig12549
Contig12570	A	21.44	15.19	29.6967	28.5067	28.3833	33.5	21.41	25.09	31.8033	28.3333	17.5567	20.4733	17.1833	28.6767	23.1667	32.43	9.5	52.78		10.3	7.8	14.6	9.8	9.9	12.3	11.9	8.1	15.2	Contig12570
Contig1261	A	25.7967	18.01	17.6867	33.1433	24.8867	21.3033	25.165	19.5867	23.9933	18.9867	31.49	22.2467	24.1967	20.0533	29.7333	22.62	34.38	29.77		55.3	34.9	48.1	49.1	53.1	54.4	46.5	38.1	46	Contig1261
Contig12627	A	42.01	35.73	45.66	50.56	53.21	53.1133	50.585	55.0667	54.96	49.8433	55.87	48.9233	49.4833	48.93	59.97	58.98	81	96.41		82.9	71.7	94.2	96.4	82.6	93	93.1	72.7	96.8	Contig12627
Contig12662	A	11.9633	8.87	38.2267	14.2433	44.14	31.2333	15.6	27.3067	12.5667	31.6567	13.2167	27.31	33.8967	18.5267	24.2767	12.935	18.52	11.54		16.1	12.5	43.4	16.8	38.2	29.5	16.9	29.6	16.4	Contig12662
Contig12709	A	66.12	68.98	100.94	118.483	119.75	85.14	69.9	128.757	146.883	122.64	117.657	97.05	106.1	164.713	117.303	182.14	246.45	231.1		145.3	37.6	110.2	74.5	75.6	91.2	80.3	90.3	98.5	Contig12709
Contig12739	A	154.733	123.63	116.58	33.89	55.9533	16.27	92.07	77.8867	109.017	54.47	147.867	76.9433	144.97	59.31	70.6733	67.11	38.22	104.85		36	54.4	42.3	14.7	32.4	11.7	37.2	19.9	67.3	Contig12739
Contig12748	A	19.9233	32.24	34.2167	36.8	18.17	25.2767	20.02	11.9633	12.5267	26.0867	26.8633	19.82	14.9967	19.5033	12.5667	14.99	23.94	39.54		14.4	35.2	21.6	12	17.7	15.7	4.4	27.8	26.3	Contig12748
Contig1275	A	27.6333	36.87	31.62	31.8067	26.14	34.5067	26.06	37.09	25.4167	24.2633	13.7567	30.8567	29.68	30.5267	26.3633	38.575	18.41	44.86		34.9	21.6	40.2	37.8	46	39	23.8	49.6	19.7	Contig1275
Contig12777	A	28.33	28.9	26.1167	25.4933	35.3867	33.6867	39.465	58.7967	26.0833	26.5633	39.67	24.1067	37.7567	29.68	41.98	33.175	19.97	30.6		33.2	28.5	33.9	41.6	51.5	44.5	25.6	34.3	39.9	Contig12777
Contig12798	A	39.03	32.46	16.39	29.88	25.21	36.85	34.765	29.11	23.81	17.45	22.41	17.8733	34.4933	21.0067	20.56	38.31	40.18	45.99		39.3	28.7	38	39.3	39.2	51.6	29.7	22.6	31.9	Contig12798
Contig12813	A	60.83	58.07	49.8333	65.3367	72.3967	63.0567	70.105	58.9933	60.75	65.91	81.39	59.04	73.0067	64.1233	72.3167	66.585	87.87	114.73		145	87.3	134.9	132.2	154	155.1	160	156.3	160.4	Contig12813
Contig12826	A	8.86667	1.13	7.18667	8.81667	7.26667	9.62333	19.535	13.8767	14.08	10.2633	9.48333	16.3833	12.27	12.0933	17.08	10.035	18.48	20.48		30.8	8.1	27.3	22.7	14.1	33.7	54	27.2	32.6	Contig12826
Contig12844	A	49.9867	63.37	88.5967	52.8933	36.4933	45.0133	48.095	65.7433	50.28	41.31	58.92	44.1533	61.5	39.13	52.1167	57.25	53.06	48.23		69.8	54.8	109.8	100.7	58.9	80	114	67.8	83.1	Contig12844
Contig12857	A	76.8667	123.54	107.417	91.8633	111.57	87.97	43.76	47.7233	61.9967	106.65	128.123	65.39	70.24	91.8167	50.6433	45.09	39.45	19.33		30.2	46.5	46.1	21.1	35.7	38	35	41.1	55	Contig12857
Contig12886	A	79.65	43.53	65.57	77.15	101.887	71.2933	59.27	138.273	72.5633	68.3367	65.9233	77.4667	166.78	79.6267	82.9867	122.055	66.02	86.39		26.6	74.5	31.7	83	48.9	39.4	29.7	48.2	37.8	Contig12886
Contig1289	A	20.2167	18.04	12.71	29.7167	23.46	21.91	24.42	18.16	18.32	17.3833	30.7767	20.2633	17.7633	16.8833	25.4033	18.41	25.71	22.64		56.1	29	40.7	44	50.3	46.8	39.5	32.3	41.7	Contig1289
Contig12923	A	33.7567	37.06	28.5933	36.5467	33.6833	31.1267	44.65	55.8267	30.3067	34.06	37.59	35.45	46.01	36.49	38.5933	34.76	41.9	35.11		50.2	32.7	54.9	43.6	54.1	50.8	51.3	46.9	45.2	Contig12923
Contig12924	A	231.377	124.82	336.643	168.01	253.357	317.683	241.595	221.477	256.427	288.993	236.77	237.013	180.647	273.22	159.24	229.945	91.01	227.44		55.4	147.4	85.2	72.6	67	81.1	51.9	67.9	99.2	Contig12924
Contig12969	A	16.9667	11.19	10.3033	23.3033	22.3567	16.8933	13.095	16.3367	16.1033	10	17.2033	14.6233	12.43	13.8667	17.6833	13.96	30.87	25.62		24.9	15.3	24.9	20.9	24.8	23.1	19.2	17	22.7	Contig12969
Contig12970	A	28.53	23.14	28.3267	31.2033	32.5867	22.42	26	25.41	29.27	27.2633	30.2167	24.31	28.42	26.57	23.8933	27.945	31.98	39.18		23.4	24.4	34.1	22	31.7	25.3	20	18.7	22.7	Contig12970
Contig13052	A	55.53	81.36	35.63	72.5633	51.5	49.0633	61.67	41.5633	47.3533	43.83	56.2733	35.42	45.6233	39.42	72.8133	43.685	85.21	52.37		50.9	70.2	47.2	65.5	54.9	48	50.1	53.1	52.7	Contig13052
Contig1306	A	46.9967	51.01	40.8533	36.06	39.53	41.73	28.845	28.11	35.63	32.41	40.2933	37.8833	42.92	37.18	37.6967	55.25	37.71	39.85		40.6	42.2	38.8	39.9	41.5	41.5	45	50.4	40.9	Contig1306
Contig13083	A	48.5533	33.59	37.6133	93.7733	79.5067	35.4767	25.61	53.4	124.003	34.9867	43.76	45.0833	31.5467	32.1467	57.9867	50.535	37.83	58.73		11	20.8	9.3	25.9	10.8	8.8	9.1	8.3	10.1	Contig13083
Contig13125	A	20.4733	46.78	48.86	80.8533	38.4333	26.8967	32.86	32.2733	44.5433	42.8133	53.8333	49.0567	20.78	33.6633	48	33.185	84.38	79.72		82.9	36.6	57.7	45.8	43.5	63.9	78.1	57.1	106.7	Contig13125
Contig13166	A	37.5833	30.36	32.9733	29.2	24.3433	22.2633	10.455	26.0233	38.1833	41.6867	23.6967	21.6033	27.33	32.78	29.28	15.26	46.17	22.81		71.4	17.8	52.6	28.8	44.6	38.5	22.8	28.1	13	Contig13166
Contig13190	A	6.40333	3.46	6.24	6.70333	5.97333	7.27	8.28	11.0067	6.74	7.29333	4.92667	2.98333	7.62333	2.56667	7.86333	6.805	7.45	9.22		15.8	8.1	15	8.2	16.4	13.6	12.7	11.2	8.2	Contig13190
Contig13202	A	20.5667	31.58	27.1033	19.99	22.1333	32.59	9.135	24.9767	23.3633	20.0733	17.6533	12.8433	18.4633	16.8233	20.7267	12.65	20.05	20.93		45.7	12.7	54.8	30.9	43.3	53.4	35.1	46.6	40.8	Contig13202
Contig13216	A	140.563	156.5	139.397	99.95	131.87	135.42	60.73	110.543	106.337	143.24	150.71	114.487	147.423	122.647	105.273	87.415	36.79	38.41		12.9	63.8	17	13.5	18.1	19	13.7	22.2	33.1	Contig13216
Contig13230	A	42.47	77.85	27.3767	28.9233	41.4533	42.05	16.97	28.9	37.49	45.7	59.9633	45.2667	46.6067	39.4867	38.1767	35.14	10.45	4.88		72.3	26.2	68.6	69.4	60.3	73.4	80.8	65.1	109.6	Contig13230
Contig1324	A	56.1667	115.86	58.4367	97.29	71.5633	58.8033	72.1	53.7567	41.5433	42.7767	84.0133	53.8533	75.5733	56.8567	72.68	53.58	69.72	26.83		83.5	51.1	89.3	79.4	105.4	83.3	84.3	90.5	80.7	Contig1324
Contig1325	A	106.443	103.5	118.61	96.4233	117.533	133.583	95.295	157.407	121.107	108.09	84.32	103.757	114.757	108.777	109.017	135.525	86.74	170.31		84.8	96.3	99.1	117	107.1	107.3	70.9	86.7	67.2	Contig1325
Contig1326	A	51.5333	58.69	55.67	62.69	49.3767	54.38	45.395	51.6367	64.8467	43.2433	45.5933	45.6633	70.9267	45.9233	51.0767	62.21	82.15	84.26		64.1	73.4	55	67	67.4	62.1	40.9	50.3	45.2	Contig1326
Contig13272	A	130.307	200.47	47.82	63.95	70.23	83.5967	79.985	107.21	98.25	132.373	151.387	75.99	77.7367	104.823	74.7233	85.145	43.59	28.08		66.5	88.6	38.1	36.5	41	49.6	66.7	65.3	79.1	Contig13272
Contig1329	A	23.3167	11.8	26.8333	28.0667	26.2867	23.5533	24.805	29.24	25.0733	22.3167	26.9933	25.5433	27.95	23.2933	28.4233	26.025	25.89	44.21		35.4	36.5	39.6	42.5	41.1	40.2	31.1	26.1	35.7	Contig1329
Contig133	A	16.6433	31.03	23.3633	30.7133	25.2	19.9633	23.685	13.1433	20.4367	21.38	32.85	22.5467	26.9933	23.8033	25.1067	16.94	38.5	23.35		46.9	13.6	47.1	42.6	57	46	52.9	49.9	49.4	Contig133
Contig13312	A	18.6	22.94	14.01	21.1067	22.4133	20.7033	16.46	18.4967	22.83	19.77	8.52667	22.16	18.8833	19.6167	21.7667	16.61	19.82	19.83		34.2	22.2	40	31.2	49.9	39	25.7	34.9	13.1	Contig13312
Contig13352	A	42.82	52.33	44.9367	48.8733	47.6167	34.09	31.2	24.23	50.1633	44.2733	50.8967	32.2067	28.76	46.65	34.18	36.415	43.01	22.32		37.1	35.2	29.6	35	43.1	30.3	40.8	44.4	41.2	Contig13352
Contig13359	A	41.69	35.45	61.9033	66.6533	74.4867	87.19	88.08	88.01	66.4133	62.1567	23.4733	62.6467	82.96	59.1367	108.273	79.57	96.41	114.26		69.1	63.2	74.5	78.1	83.9	78.2	91.2	86.5	31.9	Contig13359
Contig13364	A	22.11	24.69	12.2667	29.2233	18.2067	21.3933	22.34	13.3433	16.5467	14.24	17.5933	16.4433	26.2733	16.6067	15.7333	30.26	32.2	40.74		14	62.5	13	43.5	24.4	19.4	7	8.9	13.1	Contig13364
Contig13368	A	54.05	44.85	56.9167	66.16	74.45	58.6833	44.755	50.0133	50.4833	68.9167	79.51	44.7467	52.86	55.2333	63.4233	49.025	50.91	39.31		124.6	77	109.7	108.6	105.9	105.4	122.2	106.2	115.2	Contig13368
Contig13371	A	74.1	67.55	61.8133	81.2767	59.4967	66.9633	85.185	56.5167	64.1967	56.83	71.4	75.87	71.13	52.8767	76.1567	93.625	100.5	132.02		58	110.1	60.2	106.7	59.6	69.4	52.3	57.2	72.1	Contig13371
Contig13374	A	90.13	39.4	208.737	167.827	146.577	104.417	82.785	42.3667	102.12	214.303	177.203	73.0467	45.8967	119.847	62.44	52.985	138.54	63.83		49.1	60	55.4	39.7	42.1	43.6	50.7	47.8	64.5	Contig13374
Contig13376	A	107.027	93.61	80.6833	93.5933	69.4633	108.473	170.805	110.76	120.427	84.7967	79.4633	81.8267	119.02	114.89	85.0933	132.53	117.89	199.86		62.7	158	60.6	91.1	62.9	73.6	51.9	57.8	77.1	Contig13376
Contig13385	A	19.0567	12.4	15.3233	23.4733	21.4067	22.4433	16.44	21.0367	14.5067	17.13	25.9367	18.34	22.8467	18.6967	20.8433	15.735	12.42	16.12		69.3	17.4	71.4	58.2	78.1	74.1	66.3	61.1	63.9	Contig13385
Contig13386	A	119.823	89.16	116.307	81.1167	136.06	114.6	69.895	120.44	121.6	135.21	84.8667	113.307	123.293	101.607	101.367	98.955	84.45	205.6		59.9	262	75.4	91.9	72.5	73.5	66.2	63.6	75.8	Contig13386
Contig134	A	128.553	151.72	37.18	158.087	86.1333	185.373	274.79	94.6733	82.75	72.38	129.94	107.71	127.677	114.52	75.4367	146	93.22	81.59		7.3	97.7	3.5	44.3	21.7	13.2	4.5	6.9	26	Contig134
Contig13401	A	29.8833	19.04	33.9567	53.4333	33.9933	39.7667	57.28	41.1033	31.25	22.15	51.91	33.01	43.78	28.7133	50.3133	37.87	33.63	36.85		36.9	38.8	37.6	42.7	40.4	39.3	36.7	30.9	40.7	Contig13401
Contig13403	A	37.3667	32.24	27.05	36.64	29.6633	25.92	49.615	23.8633	32.4133	25.3133	30.3433	25.7033	24.2433	28.5	27.18	37.155	56.09	46.2		35.8	38.8	36.8	27.9	26.2	29.6	26.1	23.2	31.1	Contig13403
Contig13415	A	35.99	44.03	33.94	36.3833	33.3067	34.2967	12.895	30.4367	30.67	30.9967	36.0033	30.1867	27.0067	36.5967	24.99	27.275	21.62	23.66		56.4	27.6	48.2	36.4	64.3	48.5	38.1	41.4	30.4	Contig13415
Contig13422	A	13.2867	9.04	20.6833	17.7333	22.8067	14.2533	7.915	14.2467	16.52	20.9667	17.2033	13.0667	12.14	17.2067	16.17	10.415	10.02	29.76		32.4	28.1	42.9	25.7	34.6	35.3	21.8	17.9	25.8	Contig13422
Contig13456	A	18.9567	29.23	15.3133	14.6733	16.11	14.6533	10.115	16.8167	17.02	16.1467	19.0833	14.1867	14.0767	12.35	21.1933	13.26	17.26	12.67		47.5	13.8	56.5	44.1	56.5	60.5	44.3	52.4	50.6	Contig13456
Contig1346	A	60.18	54.56	77.17	91.2133	78.4433	59.1933	97.445	89.21	71.9267	68.8767	82.95	66.1067	69.3267	69.1967	87.11	80.205	54.39	67.76		47.1	58.1	54.3	68.7	55.9	58.9	49.4	61.3	64.9	Contig1346
Contig13471	A	47.95	54.48	46.8533	45.71	45.19	67.0067	149.985	55.5067	56.2967	31.4567	44.9367	51.4167	47.07	45.3333	63.1567	71.065	41.81	56.14		32.3	57.9	30.8	39.3	37.7	36.2	32	33.7	28.8	Contig13471
Contig13472	A	15.5	11.91	33.4333	32.5267	31.7333	24.3667	15.36	28.2767	17.95	28.2267	27.3933	15.7967	32.2667	29.8867	17.02	15.56	56.27	24.48		16.7	49.7	28.9	27.3	24.2	23.1	14.9	21.8	15.1	Contig13472
Contig13474	A	51.4567	34.27	45.9433	60.21	50.56	42.0833	56.755	50.4567	58.96	39.5833	49.66	38.6133	38.9533	50.08	61.7033	50.645	76.95	100.24		94.8	71.1	78.2	85	76.8	73.3	55.6	51.1	58.4	Contig13474
Contig13480	A	23.42	21.45	21.0267	25.5433	23.6833	24.1933	51.1	22.7367	25.1067	19.9967	21.6233	23.23	25.87	23.21	24.09	27.405	26.01	17.94		33	17.3	41.1	33.7	42.4	39.9	35.5	40.8	36.7	Contig13480
Contig13483	A	36.05	27.64	27.0733	33.7167	39.3367	30.2267	35.845	31.45	35.67	41.5	39.5467	29.8933	24.9867	40.07	35.9567	29.28	45.47	29.59		51.8	33.3	40.4	47.2	47.5	51.3	45.2	42.2	52.7	Contig13483
Contig13523	A	99.28	93.07	94.68	115.127	110.543	101.763	102.33	110.91	82.3933	77.5867	119.43	101.023	109.907	93.2333	140.14	110.39	122.05	92.59		134.5	104	123.2	128	124	128.2	150.5	117.6	149.5	Contig13523
Contig13549	A	655.917	633.6	803.267	542.767	635.837	496.257	232.04	436.787	441.703	657.14	544.693	568.287	435.81	589.247	384.56	398.655	392.14	346.22		128.9	261.3	177.1	110.2	110.4	139.2	143.4	151.7	238.9	Contig13549
Contig13557	A	54.8833	65.4	58.6067	88.2533	58.8567	69.16	84.045	87.0067	57.21	64.9067	92.9567	64.5467	82.96	53.8533	93.2767	71.155	73.43	123.13		106	110.8	86.1	156.8	102.3	109.4	84.1	97.4	97.6	Contig13557
Contig13567	A	31.7167	28.77	17.4933	36.3667	28.7067	24.4233	47.845	15.7633	24.8367	14.4267	33.5733	18.1733	29.0733	21.4567	31.6767	29.06	61.86	66.5		56.1	83	59.4	55.5	53	51.9	43	43.2	37.1	Contig13567
Contig13571	A	93.94	97.11	104.35	71.6533	77.92	90.4	119.455	103.93	114.007	94.6833	78.8433	105.913	118.76	110.85	86.2467	107.315	67.54	58.71		61.6	67.3	62.9	71.6	70.4	68.5	49.8	71.7	68	Contig13571
Contig13580	A	245.01	197.26	79.9967	114.667	140.93	202.267	67.395	72.18	350.6	380.617	296.77	40.8233	269.39	197.697	89.6833	154.18	81.65	220.54		210.9	181.2	132.3	102.2	116.2	111	104.2	147.4	122.9	Contig13580
Contig13582	A	58.1833	62.6	88.9667	55.25	59.08	98.7967	148.925	98.2133	64.7133	63.9433	60.7067	73.71	88.7267	63.3467	78.53	84.16	63.62	89.87		73.9	65.3	99.1	101.2	83.1	97.7	78.3	88.6	94.9	Contig13582
Contig13586	A	28.3867	26.58	27.7033	36.5867	26.9067	28.5367	34.285	31.7967	28.8867	21.6967	27.7533	30.4067	31.3033	26.1567	33.72	37.155	29.67	36.15		36.3	31	34.3	38.4	36.6	37.1	33.9	30.3	31.9	Contig13586
Contig1359	A	72.0133	95.11	83.4	85.0733	110.397	78.4867	44.445	61.9333	60.8967	92.2133	99.36	68.0833	71.9367	74.29	66.19	61.215	42.05	31.95		34.8	49	45.9	34.8	42.3	45	56.1	55.3	61.8	Contig1359
Contig13594	A	306.853	180.8	337.76	290.4	354.963	245.677	273.65	301.11	306.173	370.243	292.923	269.04	209.16	399.36	238.053	177.185	303.58	216.34		61.6	196.4	97.1	82	85.7	74.4	54.1	64.5	75.1	Contig13594
Contig13605	A	29.46	37.55	21.3367	29.6533	27.2	22.9333	13.05	24.2667	26.4433	16.28	17.3633	22.62	23.82	22.4733	18.3533	29.215	42.38	26.34		27.6	16	32.7	25.6	29.6	22.8	25	24.1	22.5	Contig13605
Contig13633	A	181.32	269.78	188.213	237.96	228.67	196.153	221.135	203.707	184.117	232.263	267.86	210.653	270.28	184.603	242.817	133.755	227.35	108.01		787.5	165.9	741.2	553.4	856.7	685.9	802.7	802.3	837.6	Contig13633
Contig13643	A	42.95	40.26	45.85	37.52	35.33	40.2	47.8	61.19	41.8067	39.54	40.14	43.8833	51.2267	38.97	43.5767	46.975	20.53	30.21		74.2	26.9	95.4	72.3	68.6	89.9	68.4	74.4	77.8	Contig13643
Contig13653	A	70.5933	228.48	72.8267	102.76	70.1967	73.4067	39.785	50.27	77.5733	98.16	102.37	71.7067	94.22	68.1067	69.3033	56.36	158.31	27.43		55.1	85.3	55.2	63.4	59.5	58.4	54.5	71.7	58.7	Contig13653
Contig1366	A	15.6633	12.04	18.5633	17.3133	19.94	15.3767	6.455	17.0333	12.7	4.94	28.6	18.6767	19.24	9.49333	28.76	27.455	44.27	40.48		51.7	50.8	49.4	47	48.3	42.4	27.9	19.3	27.3	Contig1366
Contig13683	A	40.1767	34	37.19	25.3067	50.15	32.7833	19.965	44.05	41.81	40.6	36.6367	39.69	32.3067	31.47	45.6467	38.01	22	20.81		39.1	26.4	44.5	36.4	41.9	38.5	38.4	45.7	49.1	Contig13683
Contig13692	A	117.323	246.93	84.11	198.86	92.13	167.47	86.68	33.0867	245.173	244.22	169.893	219.177	117.01	232.363	136.957	72.91	39.36	8.21		93.2	90.5	43.3	70	30.9	54.8	77.4	58.3	84.6	Contig13692
Contig1371	A	45.59	32.49	54.13	71.5167	49.8733	47.69	72.855	54.03	38.3	36.2367	68.5067	50.51	78.66	40.0433	75.3	50.09	48.33	44.73		68.6	57.2	69.6	77.9	66.4	71.9	79.8	66.1	79	Contig1371
Contig13711	A	100.9	140.05	89.4733	93.2133	106.01	82.0333	42.805	46.6733	63.01	81.4267	126.2	67.28	76.4667	63.2933	68.54	56.68	44.64	23.78		40.5	61.9	31.2	28.7	32.5	34.9	47.9	42.7	47.1	Contig13711
Contig13717	A	50.8267	74.13	20.02	53.4867	23.3133	41.7267	77.88	36.6733	54.1033	44.5433	52.1833	59.7933	29.7767	54.1933	67.48	58.705	45.98	60.64		117.3	69.1	73.5	112.1	58.9	98.3	110.7	99.1	83.8	Contig13717
Contig13728	A	59.3367	73.82	63.5233	52.3567	53.6933	65.8067	52.575	51.49	61.68	54.8567	53.0733	54.8167	47.0267	56.9033	56.14	72.89	49.62	41.48		60.3	41.7	58.1	63.5	54.9	59.7	51.6	65.7	45.9	Contig13728
Contig13737	A	29.91	23.66	22.29	42.2333	32.0733	30.6167	66.855	35.5633	30.22	19.2167	34.0433	31.7733	34.2033	28.2833	48.0233	46.04	31.52	57.26		46.8	52.7	43.9	64	48.9	48.4	50.8	43.9	49.8	Contig13737
Contig13759	A	45.06	41.03	38.6533	46.13	35.99	39.5433	54.485	34.1933	41.31	42.8467	40.27	33.17	55.1367	39.1133	35.8	61.09	50.6	40.67		57.3	43.8	52.8	48.3	55.4	51.8	46.7	41.5	41.7	Contig13759
Contig13802	A	83.3067	71.89	65.0833	53.9133	68.3033	74.7133	72.16	94.7133	60.3767	56.9767	75.3033	65.0733	68.3633	59.1867	59.5367	86.31	40.23	31.11		28.6	63.9	29.6	31.9	35.7	33.9	19.2	32.2	24.9	Contig13802
Contig13843	A	56.0367	40.27	73.2333	54.9467	62.2767	88.46	70.77	83.54	64.04	40.6567	42.4733	64.4267	49.4633	44.5333	60.3567	82.745	50.54	73.07		50.1	71.9	61.2	82.1	63.2	57.4	39.8	38.1	47.3	Contig13843
Contig1386	A	86.51	93.25	65.4433	96.9067	82.5233	95.03	206.015	96.99	69.9467	54.9667	99.1533	84.7	105.65	89.94	98.96	81.46	67.52	71.28		122.6	99.3	92.5	101.9	111.4	107.8	125.5	115.7	121.5	Contig1386
Contig13876	A	58.5367	69.97	51.39	51.1467	39.4767	61.5	68.08	108.94	52.9733	45.3767	45.7167	61.8467	76.3833	56.14	50.64	76.56	50.6	49.62		47.9	71.1	46.5	68.2	53.5	51.6	41.9	59.3	47.8	Contig13876
Contig1390	A	26.16	18.04	11.8233	15.4733	15.98	19.3467	32.095	15.22	28.7567	25.0267	17.51	19.5333	19.6467	20.1467	19.7833	17.645	4.93	6.69		91	9.3	109.8	59.9	115.6	112	110.9	118.9	118.9	Contig1390
Contig13929	A	21.2733	5.52	18.0433	21.7867	24.3667	24.9067	26.13	28.17	20.5633	16.9267	22.9367	26.3	19.5367	25.4633	22.5533	27.505	41.62	61.41		27.5	42.2	41.5	43.1	28.8	35.1	24.9	21.7	37	Contig13929
Contig13962	A	362.043	364.61	277.35	486.317	285.43	287.11	834.615	279.443	510.133	312.46	250.837	287.987	272.493	426.557	336.303	415.495	355.46	329.36		60.1	191.8	92.1	251	160.8	81.8	21.8	168.7	31.4	Contig13962
Contig14022	A	594.747	1147.19	166.573	560.273	354.157	247.24	1190.62	448.75	511.593	284.773	346.58	388.6	531.343	503.78	560.637	470.375	156.11	349.05		710.7	911.1	579.1	1063.8	783.2	600.4	623.6	613.7	747.3	Contig14022
Contig14032	A	342.747	344.86	363.133	280.06	438.043	307.497	269.375	374.71	426.077	488.973	293.66	361.937	321.583	293.883	346.313	270.01	310.57	214.85		674	212.7	581.4	325.5	591.9	456.7	510.4	441.8	426.6	Contig14032
Contig14038	A	774.673	2368.9	845.15	197.84	582.87	484.587	75.865	329.293	743.413	1442.88	595.037	303.06	678.503	375.247	152.993	144.84	176.33	430.83		172.4	332.6	100.9	80.7	43.6	78.4	123.6	210.5	173.3	Contig14038
Contig14081	A	88.21	104.55	86.4	70.7333	83.3733	60.02	89.82	72.71	74.4933	73.6833	74.01	70.1567	79.05	75.35	68.65	84.125	137.09	81.11		57.8	83.6	55.6	56.4	41.4	48.5	54.4	50.5	60.9	Contig14081
Contig14088	A	167.637	139.75	264.08	216.873	185.02	265.217	322.965	369.06	193.117	160.253	139.607	158.763	645.577	174.52	252.87	238.43	182.25	206.18		237.5	132	424.2	348.7	300.9	234.6	197.6	352.5	215	Contig14088
Contig14105	A	37.8433	58.68	52.6533	51.9033	47.6767	52.8767	36.18	40.4533	41.75	42.3467	52.4733	32.99	43.75	43.3133	42.3433	48.53	64.06	54.66		83.3	66.3	87.5	75.3	77.5	82.2	58.6	68.6	72.8	Contig14105
Contig1420	A	48.4233	30.51	54.0433	48.28	52.55	52.5167	61.97	61.16	41.0033	41.86	58.29	55.01	62.3433	43.7167	62.44	49.68	56.4	61.29		67.5	66.4	78.8	66.1	74.7	79	59.1	48.5	60.4	Contig1420
Contig14204	A	41.18	37.1	37.44	48.8867	33.67	30.8233	33.72	22.2067	36.7633	53.7533	42.49	22.7867	28.4467	45.38	29.86	21.29	19.13	27.36		30.1	15.6	25.9	27.8	31.2	31.2	29.4	46.3	38.4	Contig14204
Contig14226	A	68.4333	81.42	81.9233	100.347	90.1267	68.36	53.69	70.29	77.0467	80.29	94.7267	67.34	65.98	64.44	101.853	55.265	69.7	25.6		93.2	55	98.6	112.9	98.3	86.2	111	106.7	111.2	Contig14226
Contig1424	A	28.7933	26.75	23.3767	29.4633	24.3567	24.51	17.31	21.5167	20.5333	22.0133	21.2067	21.5367	27.6233	22.2667	22.0533	19.235	23.66	12.26		17.3	14.9	15.5	11.2	15.1	16.9	17.2	16.8	18	Contig1424
Contig14257	A	46.46	66.5	38.4433	57.5067	44.4	42.71	59.965	45.4133	40.98	40.84	19.8233	50.22	56.1267	46.06	47.09	61.75	110.67	103.06		88.9	85.8	70.9	75.1	77.5	71.3	73.4	55.9	31.1	Contig14257
Contig14267	A	30.23	34.97	25.92	31.9467	29.5533	29.23	29.305	31.69	31.0967	23.69	32.3067	29.5567	33.7367	29.02	26.0367	38.12	25.99	29.86		49.6	49.7	46.4	39.1	47.6	43.2	39.8	43.7	46.6	Contig14267
Contig14272	A	28.32	27.78	26.5333	38.5333	33.92	33.13	30.93	40.4233	26.06	35.53	31.1733	25.6767	27.55	26.4167	29.7667	29.45	41.97	35.76		35	35.8	36.8	36.2	41.4	35.5	26.8	42.8	31.5	Contig14272
Contig14343	A	684.41	231.4	387.083	873.057	118.093	658.753	334.835	109.657	1347.01	1249.65	716.657	437.837	179.827	1386.38	335.747	297.105	537.11	177.36		114.5	201.7	38.8	95.2	28.2	125.7	203.2	145.5	215.1	Contig14343
Contig14345	A	32.1367	29.96	20.3767	28.7667	25.0867	27.8867	17.635	40.1167	26.9	26.2767	23.4267	21.2267	24.0233	25.7667	22.77	28.375	32.09	38.13		45.2	39.9	36.2	50	48.9	44.2	28	35.5	27.3	Contig14345
Contig1435	A	48.2667	55.71	43.68	58.7167	49.1033	49.9033	67.31	42	44.7867	50.5967	53.72	49.56	53.0933	44.55	63.4667	57.715	52.31	53.07		99.4	54.5	99.2	95.9	105.3	96	79.8	85	82.6	Contig1435
Contig14387	A	15.03	3.59	14.1733	13.7267	10.11	16.7133	23.985	18.67	24.3033	15.7233	19.0167	21.9667	16.9133	16.3433	23.8533	13.655	29.36	26.38		38.7	14.3	36.4	23.2	17.5	35.8	47	29.2	35.7	Contig14387
Contig14398	A	69.9267	50.4	28.9633	41.1867	48.8533	59.7233	76.42	96.2867	118.883	33.3667	21.7033	46.22	96.7933	46.4633	29.3633	199	219.49	144.96		15.6	80.1	7.7	12.7	6.8	12.4	14.6	13	18.2	Contig14398
Contig14413	A	46.2467	43.82	37.14	23.8833	16.7433	35.2	39.21	33.4567	43.23	18.9333	22.8233	35.55	44.9767	28.0867	27.49	61.42	25.23	54.28		19.9	62.9	31.9	39.4	25.7	26	22.5	32.6	22.6	Contig14413
Contig14414	A	289.633	409.8	272.063	185.047	213.917	216.25	269.05	138.887	253.837	271.98	238.527	231.293	255.453	227.557	147.473	189.61	145.87	96.4		72.8	152.7	63.7	50	52.7	58.4	76.7	85.1	79.7	Contig14414
Contig1442	A	25.12	29.41	26.93	30.5267	24.8467	27.54	35.65	29.9333	29.8633	22.0567	28.37	24.81	36.0667	23.27	31.17	32.67	26.78	37.51		34.5	38.3	36.1	47.5	36.1	39.3	28.5	32.6	35.3	Contig1442
Contig14427	A	18.7333	17.17	17.82	25.7833	26.3	15.5967	25.705	15.8	18.3867	23.9967	26.1867	18.21	21.5033	21.8433	24.9567	14.37	29.25	16.23		57.2	22.6	57.4	42.1	52.6	51.3	51.8	53.8	50.8	Contig14427
Contig14440	A	33.97	22.07	23.73	29.3467	24.9333	28.1267	29.55	29.89	29.8133	21.7867	22.1267	27.8	26.5867	27.0133	22.9367	36.89	43.1	65.33		19.1	26.7	17.7	20.3	20.9	19.1	16.6	16	16	Contig14440
Contig14443	A	34.7533	29.01	38.8933	41.6067	38.1433	41.1033	51.26	50.3667	41.6267	35.3433	36.8067	39.5067	40.87	29.6733	47.48	41.815	42.95	46.88		28.5	44.1	36.6	51.3	41.9	39.5	25.7	32	28.9	Contig14443
Contig14448	A	95.2567	72.72	61.9767	61.5233	80.1267	66.6533	62.99	73.23	69.3067	73.4433	89.5267	60.8567	62.06	62.7167	67.3033	73.07	51.33	57.3		91.5	69.2	87.7	78.6	98.6	94.1	72.1	81.1	101.8	Contig14448
Contig14479	A	36.4167	35.91	32.2833	52.33	43.7	28.6467	41.395	29.81	37.4733	38.39	42.47	34.7333	32.5967	32.3167	49.37	28.57	42.01	51.01		200.9	41.2	115.3	98.5	96	104.9	71.3	54.5	83.9	Contig14479
Contig14511	A	31.0933	42.48	22.0733	17.2767	40.0267	19.1533	5.48	18.4733	17.9467	27.3967	35.2167	26.1433	30.5567	18.44	26.0833	20.615	6.11	3.05		97.9	23.1	107.8	60.9	60.5	81.4	112.2	120.8	114.2	Contig14511
Contig14537	A	63.98	54.38	53.2333	73.1533	68.7033	56.0367	72.855	57.5267	65.24	56.47	81.2867	51.0133	60.2	60.8367	72.2367	55.935	74.34	88.55		111.6	82.7	120.4	108.3	113.8	117.4	98.2	110.5	122.8	Contig14537
Contig14595	A	116.417	129.62	155.837	159.777	195.24	201.933	252.105	175.88	169.577	160.767	181.147	205	156.297	157.737	232.017	211.52	121.82	287.54		169.3	205.4	205.3	263.2	173.9	227.5	161.8	148.3	229	Contig14595
Contig14605	A	28.0367	53.48	33.9133	28	30.2067	33.5333	41.36	22.12	35.5767	31	24.2967	29.8367	36.02	33.8767	27.41	32.855	25.12	34.36		39.8	40.7	41.6	38.1	42.5	41.3	34.3	46	40.5	Contig14605
Contig1467	A	99.0333	93.84	39.0633	64.14	73.5833	57.45	47.14	44.9333	69.4333	64.0967	90.8033	58.0733	40.09	64.4667	63.5867	58.74	44.05	34.06		95.2	75.6	60.7	79.7	99.8	84.6	81.4	95.6	95.2	Contig1467
Contig14687	A	38.8767	21.47	51.4467	39.8467	36.5867	29.0433	63.085	51.3767	35.27	29.8633	40.9267	38.21	62.78	36.2667	40.4533	36.135	31.43	35.69		44.9	50.8	72.7	47.3	47.2	45.2	45.5	42.9	60.4	Contig14687
Contig14700	A	111.493	83.57	33.6433	29.5067	58.7867	26.8767	120.48	35.4967	73.8833	63.0967	52.28	51.12	33.91	97.3733	43.4067	175.02	66.2	78.92		32.4	78.7	17.5	17.5	24.5	16.1	20.7	20.1	41	Contig14700
Contig14733	A	41.1533	35.23	22.8233	32.59	28.04	29.8567	43.595	37.49	32.34	24.3267	26.6367	28.7667	34.9967	37.1033	26.99	45.105	37.83	61.41		75.8	26.9	50.4	50.5	56.2	52.9	48.1	45.5	44.6	Contig14733
Contig14781	A	41.22	69.25	36.3833	42.36	45.3067	58.7367	34.41	54.43	53.1167	45.9167	38.7667	42.5033	58.5667	45.42	44.1367	41.375	29.84	25.55		53.3	41.5	56.7	59.3	78.9	62.2	49.5	70.1	47.7	Contig14781
Contig14785	A	74.1167	76.56	68.83	116.307	90.5567	93.8767	122.09	78.3133	67.0567	63.45	52.6833	84.2933	93.1967	67.8967	117.333	89.57	89.87	86.59		209	105.2	163.7	182.1	217.3	191.9	242.2	173.4	81.2	Contig14785
Contig14797	A	128.733	113.07	86.4767	106.543	76.0067	80.43	105.595	83.5067	105.63	87.2533	103.68	92.8033	89.5433	96.3733	116.963	117.61	135.78	122.64		137.5	150.7	114.3	133.5	126	111.1	98.2	111.2	96.3	Contig14797
Contig1481	A	25.69	21.86	18.8133	23.6267	16.77	22.6467	29.18	19.06	25.9833	13.99	14.2867	21.3767	22.6467	22.0667	13.6133	34.43	33.54	62.27		19.8	33.4	20.4	34	20.5	16.7	16.8	14.3	18	Contig1481
Contig14811	A	39.69	50.48	29.0633	40.07	38.2567	39.1767	22.635	28.2967	32.4433	32.8333	45.18	27.0633	32.69	32.1767	31.3433	32.285	62.59	44.76		43.3	50.4	32.7	38.6	50.9	37.9	34.6	35.3	47	Contig14811
Contig14822	A	8.57667	5.14	4.19	7.95333	7.69	7.66667	8.295	6.32667	8.76667	5.81333	9.07667	7.46333	7.93	6.89333	8.70333	5.44	4.52	11.03		13.5	8.9	17.4	14.2	17.7	16.8	15.2	11.4	22.2	Contig14822
Contig14852	A	60.5233	87.88	48.9	60.9567	72.7767	62.0333	52.545	32.93	55.2833	57.5333	65.59	49.56	50.3433	61.6867	50	38.66	42.35	27.28		39.1	39.2	33.2	28.5	34	32.4	36.1	42.5	32.6	Contig14852
Contig14856	A	98.0467	58.71	101.197	56.3667	67.95	78.8133	69.8	99.3267	69.6533	68.02	73.2067	90.85	103.503	68.35	72.1367	109.19	49.81	113.51		39.9	184.1	68.2	85.6	48.1	62	37.9	40.8	53.6	Contig14856
Contig14860	A	60.83	49.12	44.9367	44.2533	47.2733	48.1933	45.455	64.1467	38.97	28.78	39.88	40.11	43.0033	31.0967	35.3	51.025	43.31	44.78		48.7	40.7	51.7	43.7	47.2	51.3	35.6	36.4	36.6	Contig14860
Contig14877	A	38.01	37.56	35.5867	45.2533	37.02	38.96	36.88	31.1533	35.2367	32.4867	19.37	33.0167	33.6033	33.0767	39.8767	40.53	51.08	40.37		74.6	43.7	62.6	54.5	68.8	64.2	52	54.8	30.3	Contig14877
Contig14881	A	26.9433	25.94	20.3733	35.2833	28.6733	24.9033	39.575	20.8067	21.6867	19.3467	39.9267	26.9067	25.9467	26.1267	33.34	27.535	21.89	26.47		69.3	29.5	67.3	54.3	64.7	57.9	63.8	64.7	59.9	Contig14881
Contig14882	A	146.803	127.31	102.877	173.01	109.963	121.46	158.64	140.493	115.84	81.28	136.54	107.933	135.467	103.483	162.073	139.335	152.09	137.95		156.3	151	146.9	151	137.2	140.6	122.8	131.6	132.4	Contig14882
Contig14911	A	8.77667	13.71	8.09333	8.94	11.1867	9.42	6.865	9.64333	9.17667	9.98667	11.1867	8.44333	11.5	9.10333	10.4433	9.225	3.6	2.22		25.9	5	38.5	28	36.4	32.5	27.7	36.8	35.9	Contig14911
Contig14916	A	35.9733	51.84	54.4333	64.4933	59.6433	58.0133	44.285	83.5167	82.5067	64.8833	59.7033	72.8733	55.8867	51.05	83.05	77.72	75.99	87.36		60.2	41.6	94.6	52.1	63.9	67.2	84.3	79.5	77.6	Contig14916
Contig14919	A	135.337	237.91	74.68	110.907	122.047	77.1633	37.95	65.1033	106.943	88.6367	108.233	76.0933	92.62	97.6833	111.1	78.28	46.09	39.56		208	120.6	203.9	202.8	214.1	201.6	208.7	229.6	211.5	Contig14919
Contig14921	A	20.3033	12.28	22.5867	58.0233	34.8533	21.34	21.27	41.5033	33.1367	42.81	49.89	23.1133	31.4333	36.36	39.4533	50.26	38.26	29.45		51.3	20.4	54.7	41.6	26.1	43	95.8	58.5	98.3	Contig14921
Contig14939	A	23.1267	10.95	21.4267	25.2933	24.8833	23.9167	21.585	14.1767	23.0233	19.9567	22.87	24.6633	17.3367	20.1367	25.83	33.18	41.74	41.65		40.9	37.6	35.1	37	40.5	36.1	35.2	29.7	35.2	Contig14939
Contig1497	A	30.95	49.86	32.46	40.2967	48.9867	34.73	19.33	20.0567	25.44	46.5033	54.3333	34.66	37.96	31.2267	41.65	21.705	41.9	18.27		143	28.8	101.2	76	136.4	105.4	99.3	115.5	96.7	Contig1497
Contig14998	A	40.22	24.04	33.3267	38.6833	35.8867	37.08	35.64	38.4967	29.8733	32.0933	36.03	37.4633	39.13	36.8033	35.3033	38.865	38.71	48.04		50.4	41.8	55.8	49.1	54.6	50.3	34.9	34.6	44.6	Contig14998
Contig15008	A	46.6467	44.71	40.4067	35.3967	32.5667	37.3567	29.825	47.6667	41.9267	34.4833	32.7633	34.01	52.9867	41.52	28.25	51.345	26.78	41.73		31.4	41.2	24.1	33	24.8	26.7	28.8	30.2	24.3	Contig15008
Contig15035	A	762.627	1439.54	650.97	1255.61	1030.81	1150.91	1506.36	1004.19	839.333	780.653	1362.12	895.337	1152.71	991.163	1344.44	979.07	573.86	595.76		1451.9	981.4	1232.7	1331.2	1412	1330.4	1764.3	1580.8	1705.1	Contig15035
Contig15038	A	43.3933	60.13	43.4333	38.7033	36.0733	37.64	14.6	25.99	55.1533	25.4833	40.3733	32.1333	28.5167	38	26.4133	23.6	43.93	11.92		26	35.7	24.4	26.1	22.8	23.1	24.8	25.1	29.6	Contig15038
Contig15046	A	53.4333	54.19	85.9667	73.17	103.16	55.56	103.455	45.0467	54.7233	91.4567	77.7767	65.0767	84.4333	87.0767	52.9033	22.71	364.85	70.7		372.7	154.1	234.3	168.7	257.7	311.3	296.3	341.4	224.5	Contig15046
Contig15060	A	35.1333	11.58	37.1233	43.8767	43.0733	36.46	55.18	34.2733	33.6633	36.5567	46.4067	47.6067	34.4967	40.2567	57.0733	34.43	50.06	46.36		71.7	62.9	72.6	61.7	66.8	70.1	60.9	56.4	76.1	Contig15060
Contig15079	A	49.0633	50.05	48.15	46.2467	59.1633	40.7667	20.51	25.0833	32.93	39.2233	44.22	34.2867	37.9433	35.4633	34.1467	32.775	59.84	27.44		36.7	36.6	31.4	32.5	45.1	36.9	31.4	42.9	29.2	Contig15079
Contig15082	A	63.5867	54.56	59.14	69.9	68.55	49.05	55.205	50.0367	54.3433	64.33	64.9867	52.1167	57.9767	56.21	65.6967	47.565	92.58	64.24		67.7	67.5	63.9	60.4	73.3	64.3	61.5	64.4	58.6	Contig15082
Contig15091	A	28.8767	32.83	33.52	25.49	32.83	39.8967	26.335	40.06	39.33	34.7633	27.3767	34.9367	33.0067	27.87	38.7767	38.56	34.65	29.2		126.3	30.5	93	59.2	92.6	86.2	57.6	50.5	31.6	Contig15091
Contig15135	A	50.8367	59.6	57.0767	50.4367	46.76	64.5433	57.47	83.8367	59.1133	50.7533	54.9367	55.2233	69.6467	54.9667	62.73	54.54	36.47	42.96		68.6	54.8	69.7	59.8	67.2	68.3	63.7	69.8	65.9	Contig15135
Contig1516	A	33.94	21.46	45.0367	50.4133	49.63	38.8133	86.3	46.3167	48.5067	52.8567	39.1067	50.0467	44.0933	40.6467	35.71	35.78	72.25	76.68		36.4	41.9	45.4	45.7	39.3	39.7	55.4	50.1	46.9	Contig1516
Contig15170	A	81.02	76.58	58.3	98.8033	70.0567	99.9467	302.59	105	75.8933	52.08	108.873	71.2433	103.547	74.41	108.07	87.44	56.65	86.96		104.5	97.2	82.1	99.2	102.5	99.8	94.8	88	103.6	Contig15170
Contig15177	A	49.3667	29.89	62.1933	48.0667	48.8667	41.4933	54.22	40.36	45.9	39.19	55.64	40.0533	48.89	45.0467	43.16	45.235	83.82	58.18		36.6	53.3	36.6	30.8	32.6	32	29.5	27.5	33.2	Contig15177
Contig1518	A	44.9367	27.07	42.5567	43.3567	39.1733	36.9033	42.07	42.7267	41.46	38.0533	42.8	39.7633	40.7033	37.6133	44.4733	43.82	49.39	56.96		57.6	51.3	59.8	53	53.7	57.8	51.9	45.7	51.3	Contig1518
Contig15181	A	85.9233	40.6	108.717	180.203	94.9	76.88	160.385	95.7733	109.11	112.493	122.33	74.1167	115.16	103.513	118.16	72.825	186.75	140.89		62.2	87	87	123.2	71.4	78.5	48.3	68.8	61	Contig15181
Contig15183	A	134.453	81.23	108.977	126.513	150.823	100.743	76.08	86.3333	83.8267	97.5867	180.85	110.647	110.93	101.07	113.877	90.095	68.56	62.17		39.1	100.4	39.8	40.1	40	43.3	42.3	41.7	63.2	Contig15183
Contig15186	A	149.02	130.9	137.9	149.587	197.22	152.92	121.85	137.49	132.047	133.627	147.603	151.403	130.997	135.897	156.313	184.985	187.91	209.13		168.3	131.7	174.8	155.4	192.1	182.2	159.9	169.6	185.3	Contig15186
Contig15197	A	49.48	27.55	52.8533	60.4333	55.9367	51.41	73.775	52.7767	47.1867	51.81	49.69	48.5167	53.3333	38.79	51.65	52.925	57.1	60.07		98.4	57.5	110.3	87.5	110.2	98.7	88.1	84.7	70.3	Contig15197
Contig1520	A	42.15	37.95	40.66	42.2233	39.6333	35.5333	29.91	31.52	33.56	38.1533	46.4167	35.85	35.8167	33.1067	38.94	37.345	40.78	34.41		38	37	38	30.6	37.8	34.8	36.2	35.9	38.5	Contig1520
Contig15207	A	38.8133	30.62	42.9033	42.94	39.31	45.8567	49.43	43.01	48.8133	42.9367	47.9433	38.2067	42.4367	40.95	57.69	38.915	37.69	47.43		51.3	49.4	58.1	52.8	46.2	59	46.3	48.2	55.7	Contig15207
Contig15213	A	103.11	111.24	63.0667	89.2033	100.387	95.09	328.14	84.9567	104.837	109.403	131.373	57.4567	92.92	106.947	126.137	122.515	67.73	71.47		116.8	95.1	94.6	89.1	121.6	109.8	124.1	135	120.9	Contig15213
Contig15226	A	34.5433	53.63	18.6233	39.9967	35.1933	30.9367	24.015	25.41	25.4033	28.43	47.03	27.04	28.2667	25.9933	29.7467	27.555	33.3	23.51		61.3	27.8	38.3	47	60.2	55.7	60	56.5	69.5	Contig15226
Contig1524	A	16.2333	9.88	14.22	16.82	18.1033	13.39	21.025	17.39	15.3967	13.4233	17.45	14.47	16.95	14.5367	17.27	16.78	18.71	35.68		44	28.1	36.9	38.1	39.2	40	35.6	28.1	42.7	Contig1524
Contig15240	A	50.0533	22.3	25.4267	39.37	30.2533	47.36	50.665	38.7433	47.1233	18.5833	23.3667	41.0367	31.51	39.92	25.15	84.74	70.88	130.25		34.2	50.1	35	78.4	38.2	40.8	24.9	19.8	27.8	Contig15240
Contig15243	A	41.3533	44.46	17.1933	42.8367	36.4433	60.7033	74.89	31.8567	33.5167	52.4433	37.8733	64.7133	22.8433	46.22	63.0833	41.34	70.94	74.5		64	41.4	47.5	53	73.3	70.7	34.7	71.6	24.3	Contig15243
Contig15248	A	158.96	202.9	158.253	200.103	184.307	202.79	189.36	230.123	197.827	181.48	219.49	188.95	171.237	177.807	262.133	202.545	150.55	291.85		423.6	335.3	532.2	653.5	524.9	545.2	461.8	426.4	509	Contig15248
Contig15251	A	70.5033	90.95	67.9567	83.4867	44.76	56.9133	50.94	47.35	81.68	52.8833	64.54	45.85	65.8133	43.1367	67.6733	35.11	136.75	35.66		67.7	103.1	63.1	108.7	69.1	61.4	52	64	59.6	Contig15251
Contig1526	A	439.163	768.02	439.747	296.76	537.74	603.05	634.26	475.37	547.71	422.687	621.873	505.127	313.24	498.75	576.487	504.68	412.35	384.89		138.3	482.7	120	154.8	183	178.5	126.2	144.9	198.3	Contig1526
Contig15279	A	116.28	92.74	125.103	88.3733	99.07	96.1333	105.505	99.15	123.497	113.17	79.2667	112.693	129.8	84.9367	94.9767	103.895	90.43	106.22		58	117.3	72.1	94.2	66.8	68.6	47	62.8	50.6	Contig15279
Contig15289	A	76.0467	128.9	26.0933	66.85	70.22	42.11	57.795	53.84	56.2	32.84	62.92	61.4067	62.6767	73.8467	76.7167	109.09	228.86	75.84		19.6	70.4	88.3	40.9	13.1	106.9	19.4	16.9	6.4	Contig15289
Contig1529	A	117.53	125.94	126.57	93.3233	109.803	116.813	182.315	180.993	114.25	97.1833	92.0333	121.753	161.16	124.917	137.107	128.95	79.36	102.71		98.3	125.5	132.3	123.5	111.1	120.2	101.1	107.1	107.8	Contig1529
Contig15290	A	57.0967	45.73	51.51	65.2733	66.1833	54.6433	64.33	64.0867	55.61	42.7567	64.69	61.1433	69.2867	49.4367	77.8767	63.635	47.13	92.27		97.6	84.9	99.8	131.8	97.1	111.3	97.1	74.3	106.7	Contig15290
Contig15295	A	37.5867	34.72	49.2433	51.8767	42.6867	60.3433	100.3	66.7967	47.49	35.5633	48.8133	52.1633	59.0433	43.72	67.0233	61.585	59.67	89.38		51.3	63.8	63.3	84.2	55.1	64.7	49.3	44	63.7	Contig15295
Contig15314	A	20.5633	14.77	17.6667	20.56	19.8367	18.8733	16.045	21.2467	21.3767	16.78	10.36	19.74	18.0267	21.05	24.28	22.67	18.27	21.6		35.3	18	35.8	30.4	29	36.8	29.7	25.8	12.3	Contig15314
Contig1532	A	35.6467	34.19	30.8733	43.4167	45.29	39.1367	48.275	47.7733	40.17	38.81	37.28	43.2067	42.8033	38.99	41.3333	54.71	81.83	133.44		130.3	83	128.8	143.2	134.5	136.4	129.9	128.1	134.8	Contig1532
Contig15320	A	484.573	535.44	309.343	504.733	372.073	532.98	878.97	610.02	510.677	352.757	402.263	442.597	445.397	428.91	613.33	505.575	365.37	373.59		262.7	615.3	234.2	424.1	312.6	316.8	287.3	324.7	283.9	Contig15320
Contig15338	A	42.3567	51.35	31.6767	27.0333	31.2933	34.1433	27.635	32.2533	27.9867	23.8333	30.67	32.7333	39.9333	30.0333	30.6367	36.65	11.06	21.49		31.9	58.9	28.4	39	33.1	34.3	20.7	22.3	30.5	Contig15338
Contig15340	A	20.8033	25.54	23.1233	24.0767	23.4633	19.3133	11.555	15.9733	18.4533	18.0767	20.9967	20.6867	20.2833	16.8467	19.5333	13.585	28.5	11.37		40	20.6	34.2	26.5	35	33.1	27	32.2	26.8	Contig15340
Contig15341	A	16.6667	18.34	15.0333	20.6833	23.48	13.9567	13.215	12.8733	15.26	22.5767	29.99	17.9167	20.2667	15.5933	24.0767	10.455	22.13	8.29		54.8	15.3	68.7	44.6	70.7	59.7	77.6	63	81.3	Contig15341
Contig15345	A	33.8367	27.69	36.1133	38.4533	39.5833	35.5667	47.475	42.88	39.8933	28.8167	35.99	36.38	40.1067	32.87	39.91	44.04	41.38	54.23		47.3	43	51.4	55.7	55.8	51.6	42.4	43.5	51.5	Contig15345
Contig15353	A	30.87	16.92	31.9133	29.94	32.1633	30.73	48.34	17.84	27.8733	25.02	33.4967	28.8033	26.83	28	34.5867	32.22	39.52	35.65		41.6	30.1	36.9	36.4	34.1	39.7	35.5	29.5	40.4	Contig15353
Contig1536	A	72.7033	62.58	63.9567	76.5167	83.8367	82.64	116.24	96.8867	75.07	52.75	80.6767	76.7767	96.6133	70.07	104.587	94.06	55.26	96.74		88.9	108.2	74.3	101.9	80.6	100	74.5	69.9	91.6	Contig1536
Contig15369	A	149.4	144.67	151.947	132.94	137.39	120.613	97.77	108.873	121.717	137.087	122.037	133.68	145.067	128	109.943	131.245	135.82	110.12		128	106.5	137.1	99.6	118.3	121.7	116.1	124.3	116.5	Contig15369
Contig15375	A	29.4167	35.25	28.74	29.5033	25.43	23.17	27.96	18.7533	31.5567	29.77	31.9967	19.6567	30.7233	21.8333	25.2467	27.135	27.72	30.42		49.5	32.4	58.3	45	61.2	58	50.7	47.4	51.5	Contig15375
Contig15388	A	58.8633	67.29	42.5433	46.5733	59.7167	46.44	20.31	109.07	55.4467	60.43	48.5633	46.64	47.1467	44.9833	52.6933	36.255	73.25	28.82		33.7	34.5	36.9	36.8	34.2	32.2	35.1	39	27.9	Contig15388
Contig15397	A	42.6967	46.94	35.5433	42.65	35.6833	39.0467	79.14	51.31	43.4667	39.8433	29.2833	51.0967	62.0967	56.9933	28.4133	90.925	64.66	139.6		36.4	76.2	47.5	48.9	37.9	46.7	33.4	36.8	58.2	Contig15397
Contig1540	A	19.0633	15.53	22.89	17.2267	25.9267	26.0267	16.07	19.9533	18.9833	21.7033	17.2033	20.8433	17.1167	20.2733	18.45	20.4	16.76	17.27		25.4	16.4	23.1	21.7	23.4	28.9	28.5	25.4	26.2	Contig1540
Contig15400	A	112.6	147.89	124.553	147.82	113.853	102.43	81.75	89.6	131.407	122.007	104.853	106.863	124.447	111.67	101.637	119.79	189.82	120.92		42.3	65.3	42.5	39.2	41.5	36.9	33.7	41.7	48.3	Contig15400
Contig15416	A	46.67	64.92	47.8467	54.88	39.58	44.24	36.92	42.2933	38.4167	41.36	50.8333	32.64	40.3167	42.3667	47.9967	41.085	50.47	47.22		63.6	48.4	50.9	47.5	57.5	51.7	52.2	44.2	44.7	Contig15416
Contig15449	A	27.8467	21.05	30.73	28.73	28.16	29.5633	34.85	34.1133	29.0967	25.8533	33.27	29.45	32.7933	30.51	33.2467	31.955	39.16	43.77		32.9	37.5	39	44.9	37.9	36.1	25.7	28.7	34.9	Contig15449
Contig15463	A	39.96	22.29	44.67	51.36	42.92	46.2633	91.33	55.0233	44.52	31.63	53.75	52.7933	56.3333	35.3333	52.5133	43.795	59.28	83.51		61.1	73.4	76.1	82.3	64.3	72.2	37.6	38	59.2	Contig15463
Contig15465	A	21.0867	20.64	18.5767	19.3967	21.7233	22.2967	15.14	22.2267	20.4667	24.33	9.88667	21.34	18.39	18.9933	25.2433	20.545	19.65	17.07		46.2	19.7	42.9	35	38.2	41	50.4	48	28.6	Contig15465
Contig15470	A	135.267	129.58	154.743	228.18	127.073	108.65	83.99	124.587	171.137	74.0233	91.1667	91.3767	184.26	103.46	101.1	279.695	64.77	202.93		168.1	93.1	283.4	194	188.7	159.6	86.6	143.2	140.3	Contig15470
Contig15474	A	83.9267	66.12	50.1033	75.5833	65.8033	44.1167	56.715	48.1033	59.65	48.7967	68.8367	59.39	83.1867	48.15	62.92	43.88	61.53	31.07		45	59.3	46.9	43.4	42.6	43.9	46.4	37	48.9	Contig15474
Contig15488	A	231.477	317.4	255.857	276.927	230.07	199.017	99.21	155.627	212	148.603	134.98	210.813	266.903	221.567	154.517	350.36	120.71	354.52		105.5	112.6	95	152.5	117.9	76	65	114.7	157.6	Contig15488
Contig15502	A	15.3733	15.73	20.8667	24.9267	22.4233	23.3333	34.75	23.7933	22.0567	19.7967	28.4467	22.19	26.8767	20.8833	28.4433	22.47	35.21	52.37		30.8	38.1	46.9	58.4	45.4	49.4	38	34	46.1	Contig15502
Contig15525	A	45.0667	41.68	49.8767	123.873	66.2533	57.0333	87.97	50.9867	46.18	36.55	131.267	56.6867	63.6367	45.0233	109.937	51.16	68.88	66.14		96.5	76.9	98.4	120.1	96.8	96.6	98	90.9	98.5	Contig15525
Contig15534	A	57.6133	59.05	62.8633	48.3767	66.92	51.3433	39.355	43.27	44.9167	70.4333	61.0333	49.0333	43.3067	54.3733	49.3533	46.155	50.32	30.36		33.1	34.4	26.4	21	32.5	28.4	30.2	43.3	32.4	Contig15534
Contig15535	A	212.38	116.97	63.4233	82.4267	137.75	72.0567	80.525	79.6733	133.117	105.05	136.563	102.1	65.2367	126.42	119.047	148.24	235.79	58.23		113.9	107.3	90	62.6	76.4	108.6	71.2	79	79.1	Contig15535
Contig15536	A	71.13	71.72	60.7533	37.5333	44.8267	61.3033	72.96	59.28	58.3	52.2033	44.85	53.29	70.7567	66.58	33.0667	91.16	62.11	63.43		40.4	65	30.7	58	43.5	43.3	22.4	28.2	34.4	Contig15536
Contig15538	A	83.81	82.04	111.003	73.8733	96.6467	88.2033	32.63	113.803	86.6967	120.71	153.787	104.29	167.08	75.8967	150.807	54.355	109.71	17.88		200.5	77.2	302.5	153.7	172.1	222	371.6	321.9	320.3	Contig15538
Contig15556	A	81.7733	93.88	84.8367	116.65	92.04	88.1833	85.73	78.12	81.5567	86.4833	129.43	86.6133	91.3567	83.0067	124.513	90.19	104.01	98.25		113.5	99	119.6	115.7	120.9	109.9	99.7	111.6	108.2	Contig15556
Contig15566	A	129.233	81.79	23.7933	50.23	59.7633	36.4	74.55	50.89	39.63	22.8467	26.4667	44.4267	57.04	64.68	31.1433	129.42	33.58	36.82		11.3	72	9.6	18.6	8.6	9.1	7.4	11.3	16.2	Contig15566
Contig15596	A	392.547	563.21	364.72	274.433	394.733	314.867	171.54	191.993	249.477	333.833	421.883	291.85	146.66	278.167	213.14	225.56	98.07	90.06		140.7	241	135.8	99.6	105.1	127	137.6	142.2	185	Contig15596
Contig15599	A	74.6667	42.63	114.977	139.537	117.107	104.243	124.295	113.843	128.12	154.637	120.963	85.5233	111.12	117.443	100.117	66.25	79.45	66.72		300	43.5	452.1	295.7	440.2	375.3	338.1	393.4	339.1	Contig15599
Contig15603	A	30.63	31.68	20.5267	23.1233	21.08	21.13	17.22	20.4	20.66	21.8733	24.39	22.1467	25.8133	29.6967	16.0467	26.625	36.49	32.69		42.1	22.8	32.6	26.9	36.4	33.9	24	27.8	27.1	Contig15603
Contig15633	A	50.3967	44.88	51.2867	31.7833	38.5967	52.1033	32.645	95.0367	49.6867	42.4433	31.3333	50.3667	64.95	47.4867	61.5033	60.81	30.81	48.25		42.8	52.1	28.5	35.9	36.9	38.9	20.7	32.8	27.3	Contig15633
Contig15634	A	48.34	49.14	95.7767	70.6767	64.1233	80.5467	115.14	59.81	80.8133	57.1267	40.0367	57.4933	77.0067	76.1367	66.0467	79.97	125.49	225.75		51.8	42.8	48.9	45.1	55.3	51.5	45.3	46.7	40.3	Contig15634
Contig15647	A	39.7733	34.26	33.2767	40.58	46.42	38.2233	42.605	35.3067	32.8067	35.13	58.3933	36.66	48.0867	39.9	43.2667	38.36	43.81	36.97		71.3	67.7	76.5	66.8	73.3	69.4	85.3	73.8	83	Contig15647
Contig15650	A	49.99	31.57	46.3233	60.1067	48.98	48.68	63.66	64.1	46.0133	38.73	49.1867	51.62	57.71	42.4833	68.55	45.04	66.48	56.17		74.6	57.6	72.5	88.3	81.4	83.6	57.4	53.2	64.3	Contig15650
Contig15656	A	25.7267	25.98	22.68	26.2133	27.7033	23.0033	20.375	23.3167	19.4333	26.06	24.5367	20.8067	27.9933	21.67	20.79	23.805	21.68	20.36		32.5	23.2	36.8	30.4	39.1	32.8	15.3	26.5	31.4	Contig15656
Contig15661	A	117.773	132.9	159.157	214.7	132.77	230.843	499.91	242.313	203.59	121.813	169.25	163.68	120.033	154.047	321.087	184.385	135.24	239.75		124.2	252.9	159	290.4	164.2	175.6	137	160.1	177.4	Contig15661
Contig15680	A	169.137	106.77	153.51	146	110.793	182.623	133.675	113.853	171.547	82.67	111.41	108.61	133.547	124.783	72.3733	130.75	104.87	90.24		92	94.9	70.7	99	76.9	81.8	23.6	43.3	33.5	Contig15680
Contig15694	A	32.99	31.83	19.8233	28.1867	28.2067	30.57	22.39	10.7467	28.3733	26.3033	29.74	20.8433	18.1567	23.1	27.65	22.05	15.76	22.78		48.2	15.1	16.6	24.4	35.1	45.7	20.7	28.8	19.8	Contig15694
Contig15695	A	37.2467	47.11	33.9467	44.0367	37.68	35.3733	35.375	26.35	35.6633	34.2833	43.0233	32.3133	34.27	30.7933	34.6	34.09	47.6	32.21		58.5	40.1	56.6	51.5	60.7	54.1	47.7	61.9	55.3	Contig15695
Contig15705	A	72.0033	126	62.9933	93.1	94.62	64.9467	83.375	48.5233	48.07	58.5267	112.657	56.0633	72.2233	64.4367	81.53	47.205	59.44	41.8		69	74.6	67	62.5	64	63.8	79.7	76.3	82.2	Contig15705
Contig15706	A	34.0867	29.21	35.79	49.9533	45.39	32.6467	30.84	35.3	37.6133	43.5267	56.1433	38.15	34.15	36.2667	50.2767	26.285	36.02	14.99		65.5	32.7	81.2	59.2	54.4	73	78	68.8	74.9	Contig15706
Contig1574	A	23.5933	10.37	8.63	32.0167	23.9733	21.29	37.22	25.9267	23.8867	19.51	35.2233	23.6267	22.79	20.4167	37.3467	23.915	25.43	27.95		36.3	22.9	17.7	32.9	26.6	36.8	38.6	28.2	44.2	Contig1574
Contig15743	A	30.9567	38.71	26.8933	38.2733	30.7333	41.8933	35.865	42.2233	33.1467	29.8433	36.1733	31.31	41.18	36.38	38.0567	35.375	29.29	23.76		49.1	30.7	38.2	39	49.1	47.8	36	46.1	37.7	Contig15743
Contig15747	A	25.88	29.43	23.4467	24.6467	21.2833	21.2233	20.765	29.1867	22.5033	16.9233	22.96	22.0533	26.12	21.2333	23.1567	24.805	19.41	21.99		29.7	20.3	29	27.9	26.9	26.9	24.6	28	24.7	Contig15747
Contig15749	A	103.057	147.73	126.527	100.587	99.97	123.743	159.795	188.237	128.737	83.12	76.7767	135.92	134.103	106.61	139.67	162.285	155.26	216.39		95.9	153.6	122	142.2	107.4	116.9	87.4	93.4	117.7	Contig15749
Contig15753	A	57.18	33.58	43.8733	50.0467	55.6833	56.2967	26.23	48.1067	52.22	54.1633	59.0467	47.8267	44.09	59.8467	49.1267	44.51	24.43	26.66		90.2	33.3	100	81.1	87.7	114.9	103.3	92.4	117.3	Contig15753
Contig15764	A	16.0267	21.7	13.0533	21.6233	21.4733	13.6667	17.52	8.12	8.94333	17.2367	26.4767	18.4333	21.1867	24.7833	15.7167	14.425	15.62	17.63		30.1	26.7	23.9	24.8	30	25.1	21.4	25.3	23.5	Contig15764
Contig15797	A	55.49	54.74	31.37	55.77	49.9133	52.32	82.975	43.48	45.8267	41.4467	50.27	40.8767	44.1933	48.63	49.33	55.4	57.76	47.98		69.6	54.1	46.9	55.6	61.3	67.6	60.8	62.2	52.8	Contig15797
Contig15802	A	20.4167	24.68	22.9633	26.4467	24.1333	23.3833	30.17	25.8667	18.4733	16.6467	29.74	25.88	25.7333	19.18	28.8833	23.435	19.26	24.33		42.3	23.6	56.3	49.7	45.8	48.1	37.1	37.7	39.1	Contig15802
Contig15811	A	27.9733	21.3	30.0867	31.4633	33.93	28.88	27.07	33.8067	24.9667	27.8333	23.82	23.27	25.8767	26.2567	27.4133	25.54	25.19	21.55		21.5	18.8	19.9	23	20.2	22.4	22.4	26.3	18	Contig15811
Contig15821	A	19.4167	26.99	57.4033	53.1433	42.3333	25.4667	15.505	22.2433	20.84	23.8833	50.1133	34.0133	57.4067	18.78	21.9833	15.59	13.74	7.62		31.5	13.3	67.6	54.3	58.5	48.2	33.7	33.1	63.1	Contig15821
Contig15848	A	254.203	301.49	334.707	261.3	386.273	289.783	270.285	173.893	378.637	364.28	224.623	179.363	334.99	278.49	411.723	297.36	447.19	392.48		361.7	400.7	512.8	478.7	574.7	458.9	422.8	507.8	312.8	Contig15848
Contig15875	A	19.8067	29.73	40.8233	26.03	29.9967	25.48	7.7	26.37	23.19	28.36	26.38	23.3767	23.6533	22.5433	26.4767	13.13	8.34	7.62		47.2	12	48.7	39.9	50.8	50.8	59.2	57	67.8	Contig15875
Contig15891	A	10.6233	8.91	9.5	16.0467	27.71	13.5367	23.8	16.15	14.7	16.56	14.7067	19.7433	14.1433	13.7933	14.26	13.355	32.67	25.72		17.6	7.4	25.9	16.6	18.9	20.9	22.7	17.7	27.1	Contig15891
Contig15928	A	67.3567	87.47	73.8933	69.6033	83.4333	84.7367	48.92	97.0433	93.5133	81.64	76.0667	76.52	75.7533	73.5767	104.203	82.84	29.99	60.34		113.3	59.7	161.2	138	126.4	125.5	195.8	176.2	178	Contig15928
Contig15946	A	97.95	143.24	107.29	140.08	135.803	121.317	70.53	57.6967	71.03	98.3233	156.347	87.9167	76.2233	82.1367	92.48	65.075	70.61	41.77		43.1	77.3	44.7	35.2	45.2	45.3	43.3	50.4	43	Contig15946
Contig15961	A	171.713	208.94	209.07	240.25	275.31	277.18	381.905	276.443	229.21	237.187	227.207	259.26	214.93	241.697	353.69	263.11	158.62	200.11		328.6	149.1	413.6	446.6	384.4	431.1	395.5	366.1	433.3	Contig15961
Contig15975	A	40.05	63.64	39.1867	41.4	37.55	41.34	48.515	40.3967	42.0233	36.4667	40.01	33.0533	40.52	40.3667	37.6767	43.895	31.74	38.27		68.4	41.2	64.5	59.6	61.2	65.1	74.6	71.8	62.5	Contig15975
Contig15983	A	97.5333	90.81	91.0433	236.747	106.863	139.047	201.56	151.68	114.737	94.71	146.42	120.733	150.763	123.24	172.22	116.03	182.21	228.05		334	140.9	232.9	393.8	404.4	271.2	305	265.1	255.5	Contig15983
Contig15991	A	145.58	182.86	135.473	223.13	175.173	173.55	235.27	158.623	151.59	158.617	196.667	168.54	255.093	166.11	225.733	163.485	176.33	197.23		354.6	180.5	294.8	276.1	354.5	339.9	438.5	334.3	343.9	Contig15991
Contig15996	A	79.3633	55.8	80.42	83.4533	140.807	92.8533	109.09	99.95	74.6333	90.4267	110.46	95.7967	100.073	63.5833	121.733	87.665	73.42	108.91		99.3	124.1	86	106.9	104.8	101.2	89.8	94.5	115.9	Contig15996
Contig15999	A	144.14	134.63	98	117.99	92.5733	92.3567	99.3	53.29	179.447	58.5533	98.94	82.66	87.9467	91.7967	66.01	156.48	72.19	219.87		56.1	222.5	59.3	98.6	81.8	73.6	41.5	43.7	45	Contig15999
Contig16000	A	1008.78	845.8	1270.78	496.113	739.293	1423.01	1018.59	1956.32	1646.78	1115.99	723.53	1144.93	1933.36	994.833	1342.49	1747.87	128.41	1687.69		315.8	1920.7	515.4	890.9	596	644.2	441.9	697.1	851.7	Contig16000
Contig16003	A	23.13	26.69	33.5333	47.9933	40.7267	35.6267	40.755	35.33	52.98	39.6533	34.8067	29.9467	41.6	29.7833	52.2933	40.08	53.04	64.34		57.6	56	65.9	69.9	73.3	60.5	65.2	72.7	67.3	Contig16003
Contig16005	A	255.563	190.8	275.543	239.653	234.577	224.97	121.275	224.417	349.627	217.967	190.437	164	153.23	146.133	284.16	132.115	229.92	171.8		145.4	167.5	118.1	127.5	85.8	95.8	118.6	117.7	122.7	Contig16005
Contig16010	A	48.16	40.64	44.3567	58.3667	36.56	63.1533	24.235	33.1767	76.8067	28.3167	28.8867	36.0933	42.8267	27.43	30.9667	49.42	66.27	55.78		36.8	24.4	37.9	53.5	32.3	31.8	33.5	34.7	30.8	Contig16010
Contig16021	A	44.0333	36.07	31.2233	30.4	119.03	45.9267	79.305	38.6967	35.8033	52.0233	74.83	55.3267	46.2133	59.8633	58.11	31.365	6.46	18.76		233.3	42	205.2	147.5	257.9	230.1	215.9	190.9	279.4	Contig16021
Contig1603	A	72.2133	59.85	68.3233	57.6367	62.7833	64.5033	49.14	93.7933	60.2133	57.41	60.5133	66.55	72.62	67.0767	60.8833	73.125	42.7	45.79		63	49.7	74.7	70.3	66.1	76.1	65	75	83.1	Contig1603
Contig16042	A	133.027	86.21	113.437	163.493	152.39	74.07	19.32	93.4433	68.2067	93.1233	81.59	63.7833	84.0133	104.54	89.4	42.505	56.97	51.43		46.9	74.9	141.3	58	74.5	62.8	86	117.4	61.3	Contig16042
Contig16044	A	66.3767	42.66	56.1867	59.0767	56.8133	77.2367	102.765	76.4333	64.3233	43.52	45.2433	62.4833	64.7033	65.2533	71.4233	77.775	70.35	95.05		43.2	63.6	32.4	44.8	47.8	40.5	30.3	31.2	30.8	Contig16044
Contig16056	A	98.7567	86.6	92.05	184.883	85.8467	104.627	168.54	121.523	88.7367	84.2533	143.807	101.547	121.687	105.89	139.737	123.135	166.13	154.94		201.4	175.1	155.9	219.3	146.6	150.3	176.8	121.9	177.8	Contig16056
Contig16064	A	42.63	59.4	33.5767	88.4633	57.9367	60.7533	66.035	32.95	34.6367	53.07	73.3733	47.7533	46.92	62.85	51.67	38.53	54.6	53.62		182.1	51	101	126.7	185.6	133.8	163.7	166.1	162.3	Contig16064
Contig16087	A	14.0867	5.88	12.6333	18.7833	14.6233	10.77	13.45	11.0867	13.8167	11.78	15.8733	11.58	13.0633	15.9233	13.6867	18.84	19.91	25.38		16.1	17.6	22	28.8	18.1	20.3	23.1	17	27.3	Contig16087
Contig16088	A	111.147	118.61	111.303	209.127	130.21	168.197	475.64	199.847	122.423	93.6367	200.69	152.433	165.567	166.133	222.973	150.325	82.37	159.8		262.7	166.2	262.5	358.9	253.8	267.3	347.6	249.2	356.4	Contig16088
Contig16110	A	16.4933	21.92	42.64	22.6933	37.4267	23.4167	50.43	22.6467	48.1767	59.7167	36.6433	35.27	37.6267	39.1333	22.7867	16.365	28.01	34.65		127.1	16.9	170.9	121.6	123.2	144.2	101.7	123.2	165.1	Contig16110
Contig16123	A	197.617	75.23	93.0433	146.287	68.3533	120.45	69.33	80.9567	156.677	27.1867	56.62	75.12	74.2267	79.5267	54.6767	117.64	160.55	137.53		75.2	49	64.9	90	55.1	54.1	37.1	54.3	49.4	Contig16123
Contig16128	A	76.9767	73.36	117.857	92.5933	68.36	78.3967	75.9	66.7933	84.7767	86	92.9867	76.9133	114.543	94.18	61.14	88.36	50.88	66.95		5.3	31	2.7	5.8	3	5.3	4.2	3.7	16.2	Contig16128
Contig16133	A	3106.84	4286.81	3494.01	3822.61	1993.07	4058.24	3633.76	9706.75	3431.18	2125.98	1977.3	2461.12	6967.48	2899.26	4383.85	3655.22	1699.91	2606.76		809.7	3344.2	1297.4	2965.2	1279.4	1130.9	447.4	1461.6	735.7	Contig16133
Contig16143	A	47.1533	56.22	39.93	77.0633	58.27	36.17	32.42	36.6033	41.2467	48.66	35.8933	40.7267	53.0767	47.8933	62.95	29.54	91.37	45		119.3	53.1	113.4	97.4	94.3	110.2	104.4	99.2	58.2	Contig16143
Contig16149	A	986.123	1247.71	762.34	1110.66	946.89	1033.68	1187.39	862.367	750.903	615.97	1051.51	962.62	921.493	802.5	1106.49	1245.18	844.47	1015.74		564.6	1486.3	529.4	770.2	636.8	623.6	553.3	505.3	691	Contig16149
Contig1615	A	43	27.17	37.1667	34.0233	40.5833	33.8367	31.685	35.4733	35.7367	34.04	35.8867	38.2733	44.4767	38.7967	40.1667	36.095	43.04	32.17		51.1	40.5	46.4	41.1	46.8	44.9	44.6	42	42.1	Contig1615
Contig16152	A	141.677	152.62	126.127	146.287	149.413	153.573	169.63	117.283	144.69	136.72	184.967	146.31	124.717	139.27	182.563	185.38	213.05	205.66		216.5	167.4	184.5	193.5	234	208.3	192.9	210.7	186	Contig16152
Contig16160	A	119.727	54.27	54.5567	124.887	156.707	114.643	104.82	56.6	110.983	117.287	195.923	119.767	70.05	148.687	142.467	117.85	40.87	11.29		71.2	143.5	25.3	52.8	40.7	54.9	55.9	61.2	71.6	Contig16160
Contig16165	A	469.13	215.95	693.877	1108.22	871.413	756.173	871.03	483.49	1668.8	1821.3	612.387	404.413	251.75	1348.69	550.283	572.115	4152.99	3030.69		124.1	120.1	152.5	283.6	234.8	274	470.7	447.1	352	Contig16165
Contig1617	A	23.34	36.26	31.5733	27.5267	36.7633	33.6067	23.62	16.88	21.96	27.5433	28.1167	24.0667	29.3633	27.6667	23.8867	25.39	26.82	15.09		19.9	26.7	30	22.2	28.5	22.6	19.2	25.9	16.8	Contig1617
Contig1618	A	12.8167	7.95	11.8467	11.9633	13.8267	12.7033	13.165	15.0467	12.2633	10.9	13.8267	14.09	13.6767	13.7267	15.76	13.25	8.28	10.49		27.7	10.9	27.6	22.4	27	27.5	24.5	20.5	24.1	Contig1618
Contig1619	A	8.02667	11.98	8.24667	7.94	18.1533	8.47333	11.42	9.65667	10.5533	11.2033	9.18333	10.0533	10.2133	6.66667	10.53	7.45	3.18	9.99		122.1	13.1	113.1	87.7	90.9	103.8	115.1	119.7	157.3	Contig1619
Contig16193	A	222.057	213.86	212.887	277.76	224.023	210.667	312.605	234.033	203.623	229.74	239.963	213.563	231.327	234.14	223.35	189.19	278.51	184.59		292.4	166.3	263.7	188.1	303.4	243.2	279.6	285.9	229.9	Contig16193
Contig16202	A	244.24	250.03	291.287	593.253	690.44	472.45	987.035	686.137	376.6	425.027	614.79	517.617	374.22	490.713	660.26	434.95	470.74	313.43		616.1	399.8	494.9	446.8	292	473	578.2	581.2	1017.6	Contig16202
Contig16223	A	474.417	567.02	624.023	591.17	600.65	358.327	288.095	596.347	723.233	495.28	242.563	527.99	396.963	377.077	608.787	390.34	755.01	530.66		537.9	270.3	385.3	426.8	523.8	468.8	603.4	504.5	254.5	Contig16223
Contig16243	A	254.937	380.72	609.167	379.76	589.407	455.527	180.785	498.07	414.333	388.94	266.663	311.467	242.193	415.36	287.94	274.365	791.92	402.61		124.7	92	238.2	128.5	223	191.7	173.7	196	171.7	Contig16243
Contig16244	A	301.333	631.49	310.183	432.43	355.667	388.433	244.085	474.527	297.027	328.837	458.957	291.3	496.52	352.493	381.863	298.785	183.72	149.36		449.3	315.1	406.6	375	516.4	381.7	412	551.4	362	Contig16244
Contig16258	A	152.273	151.27	128.61	128.527	128.45	128.93	98.035	136.47	118.893	125.993	127.683	121.527	134.383	119.293	99.8033	156.045	151.55	126.83		130.2	108.5	108.8	98.7	115.2	114.3	102.5	120.4	97.3	Contig16258
Contig16267	A	50.48	69.49	49.3933	69.9467	38.4167	57.8533	133.655	63.8267	47.6833	33.6033	55.2733	51.3767	65.0167	48.8867	63.7967	71.58	48.02	105.31		66.1	158.9	64.2	138	62.8	74.3	60.1	56.5	91.4	Contig16267
Contig16277	A	91.4633	107.14	96.5167	62.82	66.62	93.7933	82.17	77.23	116.663	89.8833	94.6633	99.85	93.31	93.35	101.453	99.025	25.93	48.63		61.5	50.9	79.4	59.2	63.4	67.2	56.6	67.8	68.7	Contig16277
Contig16278	A	76.3033	64.42	60.8767	69.5433	100.193	70.4033	75.585	52.3433	84.45	95.86	124.09	86.8667	44.6033	68.5467	62.05	56.63	37.2	26.76		57.8	52.2	53.9	48.2	59.1	59	75.2	70.9	72.8	Contig16278
Contig16289	A	635.297	1160.83	599.533	366.67	668.067	592.297	308.57	213.773	517.79	668	504.377	382.833	381.053	460.21	338.653	375.255	262.79	210.3		251	286.7	217.7	143.8	178.5	202	381.3	326.8	285.2	Contig16289
Contig16296	A	73.81	50.28	60.32	78.56	71.48	63.16	81.525	74.29	77.18	57.56	75.9	73.2533	70.3367	70.5467	70.4533	88.58	105.19	149.46		118.6	99.6	116.3	124.2	114.2	117.6	109.8	84.8	107.4	Contig16296
Contig16310	A	247.74	408.65	218.993	242.407	267.343	198.057	223.665	188.403	223.583	277.84	254.397	227.447	265.747	255.93	185.857	210.85	527.73	205.11		431.7	216.9	400.9	267.4	410.6	416.6	448.1	519.3	355.5	Contig16310
Contig16318	A	92.0667	56.54	58.3333	90.0567	67.69	56.4867	69.145	49.6767	58.6	60.6867	69.16	71.45	67.87	60.72	68.24	71.595	159.2	144.09		40.3	110.7	44.7	63.6	47.2	41.6	37.3	31.8	32.9	Contig16318
Contig16333	A	60.1967	63.5	72.8833	59.9733	65.5233	63.3033	56.27	63.7567	68.1933	52.5433	55.0667	56.9967	62.56	65.8333	65.9233	68.395	82.26	84.32		89.9	70.3	114.8	83.1	92.6	87.6	65.9	75.9	61.7	Contig16333
Contig16337	A	37.1767	40.69	48.03	34.04	41.0167	45.05	21.32	35.7367	34.6967	36.76	33.7133	35.2067	43.9267	33.5967	42.0433	48.125	51.2	30.8		48.6	39.5	56.1	36.7	55.4	46.6	41.5	45.6	43.3	Contig16337
Contig16339	A	28.1433	33.37	16.8633	32.6867	20.5733	33.6033	48.505	24.08	25.2567	20.78	31.3533	32.5033	34.38	23.0767	31.9167	40.465	47.5	52.31		44.5	46.1	45.7	60.1	49.5	52.3	35.2	34.1	34.9	Contig16339
Contig16353	A	29.4833	65.55	34.2467	35.66	71.0367	43.68	24.075	22.1233	61.2633	56.0467	25.34	32.9967	35.0567	42.3667	43.6833	24.32	50.11	17.7		39.2	42.2	42.7	47.1	37.6	47	50.2	42.1	33.7	Contig16353
Contig16358	A	69.1933	98.99	74.1133	52.94	82.31	75.1167	32.67	68.2567	53.3833	47.5167	56.2333	49.1967	89.0433	60.44	48.6	67.89	37.68	25.86		44.9	39	65.7	32.1	75.6	44.4	33.2	40.2	25.3	Contig16358
Contig1636	A	72.3967	62.87	55.89	78.5433	68.9633	54.6867	49.73	55.77	50.89	52.0567	65.4267	49.3167	55.1767	63.6467	54.38	44.68	47.41	15.91		58	40.4	44.2	43.4	43.2	52.8	51.7	53.9	61.1	Contig1636
Contig16375	A	218.957	151.9	163	123.853	176.01	172.67	119.845	96.0033	140.323	173.72	234.83	171.657	130.543	162.573	121.73	165.075	82.31	123.15		96.1	120.9	79.1	66.1	76.1	83.5	96.1	77.3	104.2	Contig16375
Contig16389	A	56.2867	55.05	63.5033	70.7067	71	51.7633	39.94	44.7433	46.31	76.72	106.267	50.79	59.44	55.6667	56.2567	28.115	54.38	17.93		45.3	41.5	52.4	40.4	50.1	46.5	53.3	55.1	58.8	Contig16389
Contig16393	A	19.55	19.63	22.8433	21.1733	25.8433	19.9467	11.585	16.6067	18.9767	20.8333	21.76	22.5367	25.1967	21.7167	20.6767	16.82	28.44	19.52		30.2	13.5	36.9	22.8	35.1	29.1	34.1	43.3	27.5	Contig16393
Contig16394	A	77.15	94.75	101.763	80.9267	82.69	78.59	97.87	99.49	79.9867	77.44	79.1567	66.3	86.03	73.7733	73.95	82.195	83.18	68.05		99.9	67.7	100.8	91.8	118.2	105.3	91.1	106.4	95.7	Contig16394
Contig16406	A	47.7967	48.72	43.08	48.7867	49.6967	49.07	46.81	43.56	44.4133	43.9233	45.02	41.4733	47.0167	40.75	49.7667	45.02	62.02	55.45		83.3	50.6	72.3	65.4	76.1	75.1	65.2	67.7	69.6	Contig16406
Contig16410	A	452.607	1011.7	361.027	420.533	436.1	654.34	402.805	420.573	414.377	351.547	384.177	334.2	606.67	399.95	554.31	383.745	397.11	285.61		198.3	608.6	200	296.1	233.1	210.2	182.6	237.2	204.6	Contig16410
Contig16413	A	75.8733	54.51	144.527	56.4333	139.4	154.803	130.58	145.757	119.233	157.12	140.11	109.987	94.71	143.107	160.48	120.08	92.36	87.65		307.9	77.8	352.8	199	280	288.7	223.8	253.4	245.6	Contig16413
Contig16453	A	26.7733	24.69	23.34	24.2267	24.2733	19.43	25.505	29.73	23.9267	26.7067	27.31	21.06	30.7333	21.9333	32.1033	25.445	28.05	35.46		29.3	24.8	34.6	27.7	30.4	31.2	20.3	29.5	47.9	Contig16453
Contig16458	A	125.327	180.43	118.023	80.14	79.3333	110.003	79.415	88.8867	100.73	101.553	103.61	106.383	94.9833	97.9933	82.71	123.445	99.84	77.12		147.9	100.9	135.2	95.5	103.7	125.6	129.8	147.7	123.9	Contig16458
Contig16480	A	66.8633	87.24	63.9067	129.26	81.5967	81.11	89.56	81.7367	63.2167	58.55	120.67	75.98	108.453	72.88	101.243	60.54	49.78	52.38		234.6	75.9	190.1	170.7	204.8	177.9	252.8	237.2	180.2	Contig16480
Contig1649	A	30.9767	11.69	26.6	31.7667	33.31	27.22	33.57	28.6333	29.95	25.3933	33.12	30.87	32.47	25.7433	33.1367	28.04	25.71	40.84		52.8	40.5	55.2	52.8	50.5	57.2	56	36.4	57.4	Contig1649
Contig16493	A	141.673	170.68	122	93.68	108.34	91.79	94.97	78.0067	99.12	112.177	108.21	75.5133	100.073	65.4067	60.9267	77.75	88.74	70.3		54.6	95.9	47.7	42.6	45.3	45.5	46.4	50.7	51.6	Contig16493
Contig16499	A	17.6767	9.67	23.79	29.8667	26.64	22	31.925	23.0767	21.42	18.46	21.9433	34.1933	23.3267	21.7633	33.2833	24.47	35.73	20.83		10.1	18.6	18.5	14.8	16.1	12	9.6	10.7	8.7	Contig16499
Contig16507	A	43.06	59.69	58.59	61.96	49.7233	54.8233	51.855	39.7733	38.45	44.3167	41.0333	48.7267	53.8067	33.35	59.23	46.355	49.21	33.35		55.6	66.1	73.4	51.9	68.2	61.9	77.6	83.6	49.8	Contig16507
Contig1651	A	45.3333	34.95	49.1367	51.79	47.0867	51.26	36.515	43.11	59.88	39.7333	45.7667	42.8433	42.77	36.9133	49.6467	50.325	49.84	71.71		53.1	61.5	56.3	67.9	62.1	60.1	48.2	57.1	49.2	Contig1651
Contig16539	A	24.7633	21.72	16.1733	28.5333	24.4867	18.8633	25.755	24.8633	25.16	26.61	26.8633	17.47	31.9567	23.55	28.2833	25.225	37.2	16.84		32.2	24.5	25.9	21.5	24.6	26.8	30.4	33.4	32	Contig16539
Contig16543	A	51.7867	55.87	52.0867	56.0133	34.1233	55.5133	138.215	49.2333	50.5267	27.2033	44.8867	44.8333	35.4933	37.2833	43.5167	45.69	43.83	42.19		26	64.3	34.6	49.6	24.4	28.7	18.5	16.2	27.2	Contig16543
Contig16603	A	17.5633	15.98	16.6067	15.3833	15.5233	14.2233	15.005	18.63	14.2133	15.5333	17.19	16.8733	22.1267	19.1833	15.6367	21.91	13.91	27.45		20.3	32.2	20.2	25.7	20.5	20.5	17.5	14.7	19.2	Contig16603
Contig16607	A	78.2667	70.68	117.933	125.163	65.5	102.563	122.67	115.797	156.153	90.4767	77.9867	92.83	107.993	109.853	65.92	121.2	81.71	144.57		73.9	91.6	72.8	98.4	76.4	75.5	44.9	84.3	75.6	Contig16607
Contig16614	A	98.36	121.64	96.3367	76.7433	70.05	92.9867	91.74	129.25	88.03	69.5333	74.2133	87.3933	133.693	86.18	88.6867	127.335	84.43	100.35		59.9	85.2	59.6	64.8	64	60.7	43.4	51.8	51.5	Contig16614
Contig16629	A	65.54	58.51	99.5567	83.5733	74.0367	66.8967	45.635	59.9	66.8333	81.63	74.7267	52.2367	90.7033	61.0933	55.1733	60.33	68.36	130.52		59.1	102.7	96.4	104.7	88.3	81.4	57.1	60	94.9	Contig16629
Contig16633	A	264.753	238.67	304.56	301.75	294.147	228.93	156.63	228.963	196.66	241.183	315.317	195.257	260.483	214.787	241.707	237.755	390.85	292.72		353.5	249.6	346.2	286.6	339.3	306.3	368.5	319.8	349.7	Contig16633
Contig16634	A	55.7367	69.55	42.8867	53.1567	38.0067	41.23	32.77	40.1733	37.4267	27.5433	42.72	44.63	64.3667	47.6633	39.3633	61.025	81.19	44.07		38.3	52.4	36.8	61	39.8	37.7	41.9	42.7	34.4	Contig16634
Contig1666	A	53.5867	18.29	41.6433	52.3633	42.2067	52.8767	55.535	49.4933	65.31	38.89	42.67	51.3833	36.5933	45.21	48.9967	60.43	74.37	87.13		39	73.7	44.1	63.9	43.5	46.5	36.5	30.1	37	Contig1666
Contig16668	A	45.1533	75.13	30.9633	45.6867	46.0267	44.0233	46.645	27.8867	42.4267	41.59	53.5133	37.53	26.3067	38.6967	39.5767	46.465	29.13	33.61		66	38.3	49	59.4	67.8	67.9	61.9	73.3	67.5	Contig16668
Contig1667	A	105.087	68.77	120.283	75.94	109.377	68.2167	56.13	47.3933	68.3	98.0267	111.247	77.51	69.62	88.8633	61.8867	58.58	32.62	46.31		19.7	54.6	23.4	15.7	20.4	20.4	20.2	20.4	36.9	Contig1667
Contig16691	A	252.447	236.85	187.99	239.367	198.88	278.06	231.14	159.087	319.997	308.49	244.36	156.023	295.373	263.417	231.323	244.63	241.88	202.75		47	147.4	63.6	66.2	26.7	48	44.5	55.7	114.4	Contig16691
Contig16693	A	37.2167	53.77	25.2933	37.9267	39.1033	39.6733	18.22	35.8767	42.24	39.82	48.0133	41.72	39.9633	39.4333	44.4267	40.66	21.7	24.86		236.6	47.2	171.8	111.7	198.7	176.5	155.7	132.1	146.5	Contig16693
Contig1673	A	157.557	153.81	124.687	125.733	135.29	153.147	162.02	126.377	159.277	136.223	119.51	152.01	155.943	134.87	142.75	208.27	149.06	211.8		105.9	168.5	111.3	119.4	102.8	124	93.5	102.5	139.5	Contig1673
Contig1676	A	8.25	11.37	6.25	9.82	11.12	8.69	5.405	7.95333	10.4133	10.7233	10.5167	8.25667	8.33333	10.71	14.2933	6.935	7.92	3.78		29.4	5.1	21.9	20.5	21.9	22.3	44	28.3	20.3	Contig1676
Contig16766	A	28.3733	26.32	40.1567	32.2667	27.1867	40.56	36.67	31.2767	35.9	28.41	31.2433	31.8067	35.8567	35.79	27.9833	30.18	19.93	29.94		27.7	22.2	32.6	34.3	32.2	34	19.3	24.9	24.1	Contig16766
Contig16774	A	45.7033	20.98	74.6933	73.4733	81.45	63.4167	140.92	86.9767	64.8567	54.4433	58.94	78.7533	61.0567	58.4767	94.1567	72.635	85.23	142.04		92	120.3	150.5	194.9	124.6	137.4	73.4	73.2	112.1	Contig16774
Contig1679	A	28.0333	14	25.0867	34.1067	31.46	29.76	27.665	30.04	32.4433	25.8267	37.04	30.4667	29.7667	29.87	39.7367	30.785	40.37	41.61		67.5	38.2	67.8	61.7	62	62.9	50	40.9	57.9	Contig1679
Contig16799	A	16.8367	9.09	5.72667	13.3967	11.6333	13.2167	28.195	8.05333	14	12.0167	14.07	13.48	10.4867	7.51	12.9533	12.465	17.61	18.34		23	12.7	19	22.1	21.8	20.4	23.7	18.9	21.5	Contig16799
Contig16852	A	46.36	38.35	31.4733	39.8767	47.7733	53.7633	64.235	73.15	41.3567	41.1933	55.4267	45.4233	39.3267	48.61	53.0767	50.055	26.18	27.07		81.5	30.2	77.7	71	82.7	88.5	66.5	72.7	84.4	Contig16852
Contig1689	A	105.247	118.3	149.31	140.66	110.927	110.037	59.32	77.68	122.483	191.223	179.857	117.763	90.6867	129.773	125.177	52.025	112.19	23.44		33.7	67.3	26.7	39.3	23.6	22.3	55.4	59.2	84.7	Contig1689
Contig16904	A	38.3	46.41	41.7033	37.6267	26.3967	33.1067	21.14	25.36	37.04	30.1967	35.6233	28.1167	23.8633	29.3567	28.4	31.36	29.68	21.83		34.1	36	35.3	31	32.8	33.1	31.5	37.4	26.1	Contig16904
Contig16981	A	32.2633	62.33	42.9633	10.0933	43.18	53.4	50.535	30.04	31.6033	41.6567	45.0367	29.2233	32.76	32.3467	38.1233	33.605	24.62	18.83		38.4	35.7	45.9	14.9	64	49.2	35.1	84	59.8	Contig16981
Contig17023	A	176.657	332.33	243.217	180.03	281.97	198.683	161.435	170.943	207.943	278.42	231.227	218.443	133.117	220.27	302.333	198.75	176.25	327.88		374.2	458.8	567	446.5	485.8	534.6	564.4	548.5	544.7	Contig17023
Contig17033	A	401.217	590.55	393.78	418.817	467.267	404.417	296.255	258.663	358.373	487.967	444.44	401.883	401.473	366.46	377.197	358.425	524.56	358.64		383.9	365.1	380.3	368.3	420.4	380.2	453.6	477.9	382.7	Contig17033
Contig17039	A	29.6533	35.9	28.0767	26.2467	15.4567	16.2	14.26	24.0433	27.26	34.2133	25.9567	22.6833	23.2	22.1567	19.33	16.31	10.83	18.63		18.1	19.6	23.5	16.6	14	16.9	17.3	23.8	28	Contig17039
Contig17088	A	36.11	50.22	48.6767	56.7733	35.6667	45.1733	60.915	53.59	47.3467	42.9033	39.1333	36.1333	64.7533	39.7133	47.2833	41.595	53.86	55.12		56.2	39.8	70.6	87.9	63.7	70.4	46.8	74.2	45.3	Contig17088
Contig1713	A	77.2767	103.23	82.3633	84.2767	86.5267	96.4433	154.815	111.127	96.2767	77.8933	88.68	104.51	116.477	96.4067	106.433	96.1	60.16	101.18		127.1	130.5	143.4	141	144.3	144.9	137.9	134.5	138.3	Contig1713
Contig17132	A	901.263	166.12	1073.74	114.357	1397.82	1355.65	82.075	86.7233	130.77	970.367	729.807	1236.63	86.4133	1355.56	423.167	1111.58	456.26	43.96		183.6	60.5	165.3	20	200.6	161.6	26.5	183.2	293.7	Contig17132
Contig17167	A	3208.45	2432.25	4391.92	2511.62	3153.32	3435.49	2806.19	5869.64	3197.93	2890.51	2109.5	4508.11	5524.45	4023.95	4087.06	7107.61	3429.51	3086.26		43.7	2001.4	666.3	170.3	206.4	204.4	104.7	129	158.3	Contig17167
Contig17180	A	5860.13	7297.54	4268.47	6422.54	3720.4	6332.82	7209.74	10590.9	6173.05	4832.22	4524.1	4436.35	7451.13	6441.98	5769.95	6496.97	3181.31	3059.73		2721.1	4896.6	2455.6	3832.4	3143.9	2702.3	2627.9	4030.5	2545.7	Contig17180
Contig17193	A	243.03	291.59	447.32	349.547	392.357	299.763	311.08	258.39	409.703	278.017	327.217	346.947	205.397	334.587	462.023	351.66	428.84	210.05		298.2	275.5	404.9	354.7	228.6	313.8	354.5	248	319.2	Contig17193
Contig17198	A	341.407	452.09	212.8	391.33	319.83	379.667	697.245	278.063	405.43	283.167	400.49	305.053	243.923	399.94	428.97	418.445	325.58	257.98		444	374.4	340.7	395.9	481.6	407.1	476.3	433.1	445.7	Contig17198
Contig17211	A	162.213	224.64	178.977	145.9	127.913	186.233	126.575	222.403	190.423	96.4833	130.4	91.86	206.72	153.623	128.837	251.015	165.73	269.65		142	212.6	199	153.6	164.8	152.5	135.6	80.3	109.3	Contig17211
Contig17224	A	24.8933	23.28	30.4467	29.6067	18.4567	14.55	17.78	27.7133	18.54	22.2367	30.63	17.9633	37.8833	24.87	27.8433	22.685	39.51	19.98		32.4	30.2	43.6	42.5	43.4	26.8	25.6	39.8	23	Contig17224
Contig17227	A	248.453	537.75	307.75	427.81	212.823	213.63	78.555	83.1133	319.63	450.147	275.467	135.347	208.393	356.257	243.907	164.495	142.55	213.08		124.7	383.3	104.2	165.3	121.9	114.2	101.4	228.4	145.5	Contig17227
Contig17232	A	379.073	628.29	418.65	668.267	494.567	550.267	351.125	653.62	366.137	514.117	606.327	412.543	540.9	609.377	510.877	371.985	222.59	204.23		994	392.8	977.5	820.5	1073.9	777.5	985.7	1278.8	956.5	Contig17232
Contig17234	A	820.63	1020.5	743.48	1045.62	682.477	833.96	383.8	696.633	1103.51	788.72	822.31	665.293	464.173	787.853	832.773	926.46	1493.4	1067.6		596.8	476.7	302.3	450.9	377.8	394.4	465.4	431.1	438.9	Contig17234
Contig17268	A	983.197	842.52	873.15	876.137	1092.93	773.84	412.805	581.84	723.607	1202.81	439.11	781.263	659.317	971.66	498.027	601.24	563.09	404.34		185.9	452.8	218.6	139.4	197.1	186.3	183.9	226.1	159.3	Contig17268
Contig17290	A	259.853	434.14	389.08	127.753	62.0833	105.57	17.215	84.7333	136.157	200.617	186.253	158.443	230.84	98.96	54.9433	89.085	9.74	54.58		25.7	243.8	52	72.3	51.9	32.2	26.1	73.1	50.9	Contig17290
Contig17305	A	88.8667	92.22	52.8233	48.4967	48.24	48.49	26.885	63.2933	33.2933	43.3367	78.3133	62.6567	87.42	47.8567	57.8967	76.31	49.43	27.66		43.6	59.1	46.2	35.5	44.1	38.1	18.1	35.5	54.5	Contig17305
Contig17335	A	290.647	417.21	450.863	313.177	361.167	249.057	168.26	371.007	245.833	291.65	314.507	210.283	249.61	246.21	239.503	250.555	253.36	189.45		352.7	214.3	369.7	242.8	421.9	292.7	375.4	401.5	335.8	Contig17335
Contig17379	A	84.2	97.24	131.687	70.2167	38.7867	41.79	87.545	31.3533	80.5533	45.3167	37.55	66.4667	47.0867	68.1467	71.1867	79.015	46.98	56.31		24.3	64.2	45	34.2	24.3	24.9	20.1	28.3	18.2	Contig17379
Contig17402	A	71.2767	76.4	67.7	76.9933	63.0967	66.1133	63.375	77.5233	66.7533	56.56	53.8667	62.7	83.5533	49.2867	68.8467	80.77	68.92	70.36		65.7	62.4	59.8	75.8	65.5	73.8	75.8	70.2	57.7	Contig17402
Contig17458	A	19.83	28.19	11.8967	23.13	22.5	21.7967	21.01	18.5167	20.3533	17.56	26.5233	15.03	17.2533	22.5433	22.3133	19.335	23.27	20.44		39.7	26.4	32.4	35.8	51	44.1	41.1	45.5	35.4	Contig17458
Contig17532	A	45.59	55.13	68.2333	58.8967	59.5733	59.5967	57.33	70.52	82.7933	93.67	69.6867	59.8567	50.39	64.8133	50.72	47.145	56.71	53.66		62.3	47.8	66.7	54.2	39.8	52.9	69.6	64.6	81.1	Contig17532
Contig17541	A	67.09	50.02	51.57	77.54	46.5467	56.24	116.185	50.0567	62.6467	48.35	69.5167	62.4533	70.93	49.1367	79.7233	69.25	105.09	119.2		79	90.8	67.1	80.6	52.6	69.5	70.7	55	67.4	Contig17541
Contig17542	A	24.1867	28.32	28.4833	22.7667	22.3767	22.7333	16.27	35.56	23.5233	18.6433	26.7133	23.08	34.4533	22.7367	27.5933	29.645	25.64	19.82		37.7	22.2	65.2	38.4	50.3	41.3	30.6	36.9	48.5	Contig17542
Contig1755	A	19.6333	12.59	18.8867	17.4167	20.5633	20.43	17.87	20.46	18.0867	18.66	22.9233	18.2	15.8667	18.85	19.9667	19.395	15.46	23.66		20.8	22.9	29.2	21.9	22	27.3	17.7	19.6	28.6	Contig1755
Contig17561	A	51.4233	20.93	75.5	69.4167	83.5267	67.82	69.35	87.1767	76.17	58.0167	48.9267	79.48	63.5033	54.5567	85.2033	74.825	84.33	128.49		30.3	41	39.4	34.3	37.7	36.9	33.1	23.7	32.1	Contig17561
Contig17572	A	370.953	100.12	478.873	523.773	800.727	679.29	341.615	708.117	817.843	828.97	369.457	590.577	442.903	512.557	790.373	720.51	947.5	554.41		154.1	93.6	330.5	448.7	309.2	329.9	331.8	367.3	317.2	Contig17572
Contig17573	A	39.3	36.72	43.1433	48.1267	64.9333	65.5133	41.345	73.2133	53.3067	57.9667	49.24	43.7133	47.93	53.2967	67.17	49.785	28.38	43.41		111.8	33.8	106.5	123.8	114.5	151.5	135.2	115.5	141.3	Contig17573
Contig17579	A	39.4333	27.87	30.0167	35.94	37.67	27.98	63.145	28.0033	36.6967	30.3233	40.89	38.88	34.7	31.45	37.4133	37.18	48.98	57.97		52.3	45.5	53.5	44.3	44.7	47.5	46.3	37.6	51.5	Contig17579
Contig1758	A	57.7333	50.88	56.63	73.0967	62.07	63.1467	52.105	72.47	53.8933	47.5933	61.2433	67.17	75.7867	50.97	65.3467	58.585	77.1	60.15		50.1	64.9	48.6	60.9	60.1	54.9	42.4	43.9	50.8	Contig1758
Contig17584	A	36.5033	28.54	52.5267	43.3067	51.5	34.28	27.505	49.1133	32.83	39.7567	20.0233	27.8233	54.53	33.7533	37.9233	34.93	53.19	31.21		25.5	33.6	31.4	31	36.2	30.9	19.8	33.6	13.1	Contig17584
Contig17595	A	310.487	268.3	290.66	282.847	233.277	359.263	511.88	476.133	374.643	223.713	176.877	239	274.323	296.667	316.967	472.585	386.58	860.4		453	535.6	290.7	582.6	348.2	384.6	99.7	131.4	154.1	Contig17595
Contig17596	A	27.74	20.21	25.76	32.9067	31.4233	31.7433	28.71	26.61	23.5367	26.9433	31.4267	27.02	32.63	23.2967	31.36	31.685	36.4	35.77		53.9	37.1	52.3	54.8	56.1	53	39.4	42.2	42	Contig17596
Contig17604	A	40.2	24.65	38.38	58.7767	51.8867	47.5033	81.245	41.5433	40.3633	35.7767	25.4967	40.42	45.2	34.4233	74.9667	42.085	48.7	78.26		65.5	61.5	63.8	79.6	67	79.6	70.2	53.2	34.1	Contig17604
Contig1761	A	53.9433	82.84	82.0267	73.6167	64.99	71.0367	47.19	114.777	65.8833	74.0833	77.3767	70.78	86.2633	65.58	94.6267	75.16	50.8	87.93		74.4	95.3	101.3	148.4	107.2	107.3	58.3	85.9	83.2	Contig1761
Contig17617	A	31.8767	25.27	27.8833	34.6033	38.38	41.6033	35.48	35.7067	33.37	29.4067	38.04	38.1633	38.0633	36.2267	40.4033	42.245	31.13	39.35		70.4	40.5	71.3	68.9	75.4	81.7	69.8	58.8	71.9	Contig17617
Contig17633	A	69.1833	53.42	67.3533	73.7467	76.3633	72.3	86.18	65.61	58.51	66.01	71.04	62.5467	66.9067	70.7233	62.9633	79.625	113.95	104.38		77.3	67.8	85.5	74.4	87.9	84.4	78.9	81.4	87.9	Contig17633
Contig17634	A	164.297	166.91	80.0067	119.28	128.483	105.843	64.305	43.6933	88.9133	90.77	128.127	86.0233	73.39	93.65	64.7133	78.33	130.28	90.76		69	114.4	43.7	49.6	65.2	61.6	56.5	47.3	65.5	Contig17634
Contig17670	A	63.6633	71.66	67.07	97.2433	85.8633	77.4167	55.655	55.1667	57.8667	74.7233	122.273	58.5867	72.9633	63.94	87.1767	68.27	141.61	93.5		188.4	92.2	187.2	141.7	199.1	175.6	156.3	168.9	164.5	Contig17670
Contig17698	A	144.523	175.01	115.573	82.8933	92.3533	80.45	59.435	108.45	104.417	82.7367	104.183	70.6167	94.9	83.7233	70.8967	98.42	84.48	52.07		39.6	132.1	23.7	40	23.5	28.8	35.5	32.7	43.6	Contig17698
Contig17699	A	28.74	23.28	23.33	28.3733	25.9967	22.42	46.72	23.1233	26.2367	20.6333	24.1167	22.5867	23.09	21.74	24.1267	25.23	41.58	32.81		46.1	34.9	40.6	41.8	36.7	38.6	35.8	30.7	36.3	Contig17699
Contig1770	A	378.273	611.98	376.64	299.85	392.34	511.247	466.735	559.183	416.37	324.043	307.36	385.723	569.423	381.74	476.4	480.1	196.87	290.96		256.8	319.5	298.5	408.9	328.7	324.1	257.3	314.4	295	Contig1770
Contig17724	A	120.837	84.45	154.593	118.93	89.7967	123.997	70.155	129.193	106.773	103.577	72.88	94.4367	165.673	82.4833	74.8933	143.005	180.98	208.77		65.8	63.7	65.5	71.9	79.2	77.1	57.2	79.5	64.4	Contig17724
Contig17734	A	22.8333	25.05	18.2033	26.01	19.3967	25.1867	17.73	17.32	23.8667	21.6633	24.8567	18.6533	24.0767	21.3933	22.45	21.875	33.52	21.47		28.2	23.5	21.7	25.1	24.9	23.6	15.6	23.8	14.5	Contig17734
Contig17739	A	39.0533	22.9	37.7233	39.7567	41.5433	44.9367	63.53	53.6	40.7367	35.7633	39.8	42.1033	46.7433	40.6167	48.3633	42.475	33.97	45.71		54.5	48.7	68.1	57.7	59.9	65.5	50.5	46.3	59.7	Contig17739
Contig17743	A	28.38	16.36	31.7333	34.79	38.8767	28.41	20.985	20.17	43.6067	24.7933	32.77	29.5667	19.8567	21.07	38.15	18.705	36.32	38.35		64.6	37.5	54.4	60.8	55.6	58.9	50.3	41.6	47.9	Contig17743
Contig17744	A	99.0567	47.72	81.4467	70.23	70.0067	66.8933	115.32	54.77	75.54	103.57	70.8967	59.8567	65.3867	101.26	50.7533	73.44	34.68	63.33		9.4	61.8	6.3	8.5	7.8	9.1	12.2	13.4	16	Contig17744
Contig17750	A	60.21	34.8	70.7167	34.3933	52.9667	53.8167	28.19	32.6933	52.91	58.61	59.14	42.8733	39.98	58.1533	20.3167	72.505	21.35	70.3		44.6	150.9	47.1	44.4	45.2	35.3	22.7	29.9	43.3	Contig17750
Contig17752	A	44.9467	33.35	43.0667	46.6733	55.87	42.5667	27.98	43.4067	46.1667	36.53	39.2433	41.4633	48.93	37.0367	41.05	41.895	75.6	56.67		83.1	61.2	75.6	66.8	73.5	73	58.7	51	58.5	Contig17752
Contig17768	A	40.2633	35.72	37.2767	50.22	35.6967	35.3267	35.885	39.3067	64.53	36.91	36.6467	31.8767	44.09	34.0267	38.1167	40.425	86.76	68.5		41.6	68.9	40.5	52.5	42.6	41.5	32.2	35.6	30	Contig17768
Contig1777	A	130.657	123.01	102.093	96.2067	107.293	134.477	311.335	115.593	125.52	86.7233	93.3167	106.57	119.853	96.2667	117.887	170.23	100.74	181.54		55	156	47.8	75.9	60.5	65.1	32.5	46.2	50.9	Contig1777
Contig17806	A	115.187	87.83	73.7633	72.79	95.5	84.5333	104.635	93.7067	72.4433	64.7033	87.04	76.5867	98.1433	76.21	73.2333	81.17	49.31	59.5		150.4	96.7	142.1	106.9	123.1	133.1	115.8	113.4	130.6	Contig17806
Contig17809	A	93.37	82.02	83.5767	126.91	86.2067	92.24	143.895	83.43	71.29	71.5133	103.597	84.7433	104.193	78.67	103.117	86.695	100.84	89.54		104.8	100.4	106.4	112.6	106.4	111	110.9	100.9	113.6	Contig17809
Contig17817	A	40.68	50.42	37.8533	42.45	35.03	43.17	35.61	44.5633	56.98	39.3433	39.2633	39.7267	44.8267	37.6033	42.51	33.665	58.88	38.03		45.5	65.4	37.6	52.8	40	38.5	34.9	38.7	38.9	Contig17817
Contig17860	A	496.8	377.99	443.287	326.933	264.863	216.513	128.635	159.437	320.04	322.62	157.78	230.33	171.24	338.78	163.763	154.965	175.15	117.43		63.2	187.1	65	38.7	32.8	56.6	58.1	63.4	41.3	Contig17860
Contig17875	A	25.55	19.92	25.0133	32.0767	28.4533	25	26.785	25.4467	25.7267	24.91	32.7633	25.9	29.84	28.3333	33.5367	28.22	31.81	31.8		45.3	35.4	47.9	43.6	47.5	48.2	53	43.9	54.2	Contig17875
Contig17892	A	40.6067	33.67	31.89	41.0767	41.9233	37.5967	34.195	31.6467	37.5667	39.06	42.84	31.5267	31.79	33.64	36.4167	31.755	54.18	63.78		64.6	57.4	61	56.8	63.7	61.3	48.5	47.6	50.9	Contig17892
Contig17905	A	99.57	80.14	109.487	167.84	100.31	147.83	327.53	152.057	172.517	164.427	87.1867	135.53	92.82	113.797	158.753	147.28	238.19	410.03		142.5	95.2	99.1	134.8	113.6	142.6	141.5	135.1	187.7	Contig17905
Contig17911	A	45.88	43.02	42.41	55.6067	44.1133	42.1833	57.99	34.9233	40.9233	40.6767	53.1433	41.91	44.2667	38.2167	53.0133	40.775	50.05	42.89		86.1	41.1	69.8	79.4	81.7	76.8	71.5	73.7	71.7	Contig17911
Contig17920	A	54.0533	52	50.78	40.86	40.7067	44.3333	35.265	43.3267	45.6333	46.4033	45.19	34.88	53.09	41.8333	35.5267	59.165	55.92	59.1		51.8	53.1	53.7	39.2	44.1	52.7	35.5	46.5	43.6	Contig17920
Contig17921	A	36.6567	32.83	31.98	48.73	37.08	43.2333	39.645	35.0833	33.1067	34.33	43.4233	31.6867	43.85	39.3367	42.28	38.42	48.5	56.3		53.5	44.2	51.6	55.8	49.7	56.6	44.3	49.5	45.7	Contig17921
Contig1797	A	48.3767	32.89	34.3133	43.7367	41.1267	38.6467	69.58	42.8367	44.9633	39.3667	49.63	37.86	38.4833	40.7967	48.0367	42.115	43.73	47.27		64.3	56.2	63.3	67.5	63.5	66.5	67.6	54.6	73.5	Contig1797
Contig17986	A	60.48	56.69	77.5767	59.7433	72.2767	62.0167	80.89	27.5367	49.9233	60.5167	49.9167	59.8	78.1867	50.4567	47.04	44.515	38.51	34.01		51.1	33.9	88.1	58.6	61.4	63.6	28.6	63.5	60.4	Contig17986
Contig18	A	9.93667	7.2	10.4967	14.9033	14.6	11.69	15.46	13.66	12.7567	10.2233	15.68	13.8767	11.18	11.4867	16.73	12.08	13.58	26.97		21.9	18.8	22.7	26.5	18.3	20.8	17.8	14.3	20.6	Contig18
Contig18002	A	41.2867	44.32	33.6833	33.67	41.0633	37.3567	19.085	28.3967	34.35	36.59	41.6467	29.3633	28.78	32.0033	31.3467	28.7	17.82	17.81		42.4	32.3	32.2	29.7	34.5	35.2	27.5	23.2	28.5	Contig18002
Contig1805	A	99.77	91.72	100.537	79.4633	111.777	81.14	79.005	107.743	108.117	104.6	81.3833	84.4833	93.3967	91.3167	72.0167	160.5	229.89	267.75		61.2	155.5	69	90.7	60.9	72.4	63.5	76.3	84.2	Contig1805
Contig18060	A	159.95	160.72	109.66	158.477	157.137	169.32	114.765	111.033	146.683	125.423	177.623	128.177	116.103	156.94	179.393	163.6	147.75	149.69		264.9	160.6	244.5	240.9	247.6	258.1	274.4	231.7	240.4	Contig18060
Contig18068	A	107.11	97.47	91.5333	115.6	92.6367	99.4833	145.13	139.543	115.267	90.48	89.3467	101.567	127.907	105.707	144.583	140.18	118.98	186.56		122.3	154.3	103.1	166.1	107.2	119.9	110.5	105.8	113.3	Contig18068
Contig18070	A	185.003	81.27	43.7933	83.67	116.48	60.6233	372.68	134.62	164.63	64.6333	66.2767	109.697	42.26	107.31	57.9067	222.725	691.33	618.64		28.7	100.3	24	19.4	27.8	28.5	26.5	32.3	29.7	Contig18070
Contig18088	A	83.7333	118.91	69.8133	79.07	83.51	74.4	61.735	57.6933	54.5967	62.6333	75.2333	60.3267	87.9067	76.77	78.54	79.84	32.72	59.92		81.5	101.6	81.9	111	101.7	89.4	87	109.2	84.7	Contig18088
Contig18089	A	151.887	167.62	176.883	172.463	176.837	168.853	134.03	140.483	152.86	151.817	138.383	141.177	161.03	142.783	138.863	140.765	221.27	138.93		108.1	109.7	125.7	129.8	118.4	118.9	93.4	116.9	121.7	Contig18089
Contig1810	A	65.9967	262.84	88.3967	134.143	57.0933	81.1267	80.225	122.787	89.3667	69.6633	76.1733	39.21	181.973	57.0933	91.8067	41.385	51.01	25.3		77.8	83.7	61.5	103	66	69.1	27.3	42.3	21	Contig1810
Contig18142	A	383.6	324.99	397.423	393.983	474.777	408.047	397.175	423.11	554.75	498.46	329.077	416.047	230.437	465.343	437.677	531.23	521.41	1104.38		355.5	479.6	509.2	451.4	441	458.8	261.9	257.9	342.4	Contig18142
Contig18157	A	23.3233	34.75	24.9267	41.6533	24.3767	20.4267	22.61	27.5633	17.9033	29.2667	17.5467	22.8933	31.75	19.97	31.6567	25.305	69.14	45.23		66.3	28.2	60.4	61.2	58.3	54.9	50.1	59.1	24.8	Contig18157
Contig18160	A	210.363	643.39	229.467	208.6	661.12	870.643	11.395	70.9133	725.307	1157.48	872.813	183.227	289.137	360.19	86.8367	7.365	151.21	1.29		53.3	552.9	36.8	26.7	14.3	34.6	36.6	110.7	100.1	Contig18160
Contig18166	A	226.417	101.47	325.437	284.93	367.42	248.193	310.9	230.757	284.79	384.637	388.583	291.15	232.853	342.457	311.03	194.28	193.4	200.85		104.4	174.4	138.6	102.8	100.4	120	133.5	120.1	200.8	Contig18166
Contig18172	A	195.813	313.74	420.853	189.11	200.813	259.78	235.645	256.517	352.243	282.03	231.483	229.723	210.663	309.637	273.363	216.075	126.59	104.73		108.4	165.7	262.7	136.5	123.1	150.4	208.5	417.5	225.8	Contig18172
Contig18177	A	115.023	95.21	90.33	226.117	86.43	128.37	124.71	67.43	154.14	80.8733	96.6067	94.6533	97.4933	115.15	89.3633	94.97	588.78	462.47		145.4	68.4	124.3	118.3	124.6	126.6	129.6	105.9	114.5	Contig18177
Contig18178	A	78.0267	76	49.8433	86.3167	70.59	67.85	42.73	65.2267	71.6067	62.78	67.1033	53.26	64.04	61.87	63.28	67.505	106.91	60.61		138.9	73.1	109.7	99.3	105.2	96.3	89.9	97.7	82.7	Contig18178
Contig18180	A	140.117	131.98	145.26	129.887	200.233	200.677	124.925	101.883	163.17	220.567	234.563	157.483	217.127	160.627	164.61	187.25	160.86	95.12		123.9	156.2	132.1	123	142.5	138	179.2	175	174.7	Contig18180
Contig18195	A	73.4233	86.14	76.1633	99.8333	64.3467	75.79	45.92	55.24	100.07	60.55	65.89	51.28	77.9067	51.3933	57.6233	48.915	142.58	59.58		73.3	73.7	82.2	112.9	76.3	75.6	77.6	66.7	81.7	Contig18195
Contig18202	A	161.287	218.39	136.04	244.07	202.373	169.013	201.52	145.417	136.143	173.783	307.347	213.343	211.973	166.27	225.533	131.48	89.34	86.39		261.6	148.4	235.4	247.5	260.8	248.8	344.8	288.2	331.6	Contig18202
Contig18204	A	41.9967	59.99	67.0233	45.48	47.3733	48.6533	31.775	66.3	47.2467	40.1233	35.4567	42.41	82.7367	42.1067	43.9733	55.87	42.18	53.87		59.8	57	77.3	98.3	84.5	71.2	46.5	69.8	48.6	Contig18204
Contig18213	A	167.97	277.41	208.21	161.597	132.083	160.757	301.355	135.513	97.65	117.867	188.247	169.94	180.3	131.64	157.93	224.125	122.73	86.67		84.2	137.7	94.5	109.4	87.4	96.5	81.4	89.8	84.3	Contig18213
Contig1822	A	49.16	11.83	83.75	87.8033	85.82	123.373	37.315	176.803	132.663	53.2833	84.0767	72.1567	123.15	133.777	117.013	68.965	461.55	47.01		11.7	81.3	16.3	19.7	11.2	11.3	7.1	6.9	9.6	Contig1822
Contig18241	A	227.317	213.15	248.427	153.8	209.977	228.947	58.545	118.64	173.237	213.73	173.887	174.48	87.1367	187.117	92.4467	123.21	83.28	66.8		80.9	88.9	100	64.6	82.2	87.3	92.5	106	90.8	Contig18241
Contig18247	A	569.753	794.36	576.013	521.27	701.757	559.81	470.085	355.333	460.837	633.433	672.72	512.587	447.623	446.103	396.437	463.285	238.05	188.69		181.4	324.8	169.9	175.8	194.2	191.5	244.2	243.7	312.8	Contig18247
Contig18248	A	107.807	120.49	175.073	176.757	210.763	124.503	233.695	145.19	188.267	209.74	145.8	104.327	84.18	142.723	156.707	172.01	284.54	276.95		63.6	112.5	76.5	67.6	58	71.8	69.5	76.9	74.3	Contig18248
Contig18285	A	159.893	229.35	203.94	211.903	152.233	118.653	104.265	159.517	226.163	273.97	256.64	190.063	127.83	170.933	221.34	132.67	275.02	146.82		198.4	183.1	243.3	183.8	118	184.9	226.4	238.8	260.2	Contig18285
Contig18286	A	238.887	293.7	150.38	181.7	198.117	230.413	224.72	235.037	218.053	194.017	202.813	204.06	270.407	240.51	169.657	291.085	295.61	243.06		131.8	219	115.2	110.9	135.6	121	126.7	137.4	117.8	Contig18286
Contig18289	A	226.837	436.23	180.423	194.773	213.4	259.46	418.74	324.903	192.397	181.823	336.42	224.8	313.4	264.63	330.777	259.215	145.53	227.39		606.4	403.7	407.4	316.1	634.2	396.6	408.6	437.5	440.3	Contig18289
Contig18319	A	72.0433	97.61	98.35	94.91	109.98	86.45	59.13	60.0567	81.9567	102.657	107.83	79.4333	75.1067	70.9767	77.58	69.45	94.69	59.52		163.1	60.5	152.5	109	181.1	143.5	186.9	193.1	137.8	Contig18319
Contig18322	A	204.1	159.07	214.39	152.173	230.823	178.083	63.225	89.1933	126.607	209.093	162.583	115.047	108.043	176.507	88.9967	83.51	48.3	39.33		19.3	80.4	20.3	10.7	11.5	16.8	21	26	35.3	Contig18322
Contig18330	A	245.757	335.7	226.513	206.337	243.05	263.003	227.78	270.977	288.937	216.843	215.047	242.87	321.79	244.307	226.86	327.545	231.55	341.35		208.4	339.7	210.7	302.1	275.4	252.1	195.6	216.2	220.6	Contig18330
Contig18337	A	12.93	25.26	27.1033	96.46	32.22	36.9	11.03	5.62333	29.9933	37.2533	57.9333	18.7733	45.99	27.35	49.6133	6.3	82.83	11.7		161.3	26.9	150	168.3	155.4	135.3	158.7	88.1	121.9	Contig18337
Contig18338	A	97.0167	177.35	45.7233	94.7333	90.6833	77.79	44.66	40.7367	73.1167	89.7233	147.357	63.5433	97.3133	81.7267	88.9733	65.355	52.14	39.08		137.9	108.7	88	100.5	112.5	98.1	125.8	133.2	126.7	Contig18338
Contig18350	A	69.3467	113.67	80.69	97.2833	79.25	106.89	86.325	95.06	77.11	67.1333	83.0267	77.7433	105.56	84.6067	80.3967	101.785	64.88	87.48		89.5	98.1	96.2	135.1	118.4	100.5	100.2	112.5	82.5	Contig18350
Contig18363	A	416.473	671.1	338.737	600.943	488.98	397.223	367.025	324.273	363.28	457.417	529.227	345.877	406.563	379.46	534.367	380.525	556.5	356.85		1040.7	351.5	672	587.4	788.1	775.3	1063.4	916.7	664.8	Contig18363
Contig18406	A	35.4933	40.58	25.9467	43.9467	25.83	23.1133	60.485	41.4567	28.6467	38.07	23.06	33.66	56.7667	61.4967	23.76	67.99	55.33	39.97		19.8	54.8	26.8	53.1	20.8	19.6	29.7	34.5	32.9	Contig18406
Contig18445	A	340.66	400.21	412.083	317.98	277.517	272.837	215.76	137.713	225.92	314.767	346.44	197.483	274.873	275.137	183.167	229.36	227.48	148.24		54	211.8	43	45.4	48.3	48.8	70.9	71.1	77.5	Contig18445
Contig18464	A	47.8167	52.24	47.2967	43.0933	48.4967	47.1567	70.55	45.1667	36.0367	29.57	38.7533	40.9733	43.57	46.16	52.3267	54.335	41.18	37.51		49.9	45.3	51.4	43.1	51.9	41.4	38.3	37.2	30.1	Contig18464
Contig18467	A	49.2633	62.36	45.0433	47.6	58.7933	56.6067	35.03	55.17	44.2433	60.85	69.7133	41.24	72.4567	55.69	55.1967	45.905	72.64	47.38		91.4	56.6	90.2	65.3	100	82.6	85.7	97.5	77.1	Contig18467
Contig18468	A	16.7033	21.38	19.4233	15.2333	18.1167	12.7633	11.28	15.4767	21.7167	21.9833	16.15	15.3833	14.5467	13.8067	17.05	14.96	10.41	11.56		23.2	13.6	23.2	19.7	24.3	24	19.4	22.5	19.3	Contig18468
Contig1848	A	29.55	25.13	26.7967	40.8033	39.01	41.4133	36.04	42.6933	36.02	30.92	43.4867	33.0033	35.5767	37.52	64.8967	42.685	26.16	35.3		70.5	33.2	59.4	70.2	72.7	79.7	71.3	68.8	84.5	Contig1848
Contig18480	A	237.707	294.74	143.573	146.873	247.513	211.743	385.015	98.45	289.713	230.863	269.103	181.56	105.993	194.413	236.517	263.41	184.15	160.11		97.9	122.6	78.9	65.9	74.3	94.7	113.3	128.5	105.5	Contig18480
Contig18561	A	47.4333	49.81	43.3933	61.4067	60.69	51.0367	37.38	55.6867	59.5833	49.0933	65.3233	32.3467	77.3	52.14	44.12	49.68	61.95	45.52		72.1	43.1	79.4	63	83.4	71.9	67.4	74.3	74.8	Contig18561
Contig18590	A	56.6333	85.6	64.8167	70.86	83.71	83.5667	46.78	77.4267	56.91	68.6933	54.0167	52.9267	58.6867	67.09	80.2533	60.64	27.17	51.49		52.2	58.5	72.8	144.1	94.8	84	40.7	70.7	61.3	Contig18590
Contig1866	A	73.86	96.85	61.08	81.74	80.5	86.7967	79.745	61.0333	77.0633	74.3533	103.85	81.1367	119.817	83.6733	84.3167	93.985	75.22	159.3		153.9	370	162.6	217.8	174.3	165.7	118.9	115.6	124.2	Contig1866
Contig18664	A	66.1433	77.79	68.1433	72.9833	63.9133	68.3433	74.065	72.93	74.3867	56.08	61.2767	74.9633	88.6133	61.1133	86.6533	86.16	81.03	119.77		84	98.3	88.3	143.2	88.8	91	80.4	85.8	74.3	Contig18664
Contig18714	A	57.0733	62.99	52.3267	53.7833	71.2833	53.3	58.13	46.1533	48.42	51.8133	75.47	60.3567	47.81	39.8	72.96	76.105	73.31	71.86		105.3	102.7	94.7	81.6	87.1	86.7	128.7	79.8	113	Contig18714
Contig18717	A	8.89	7.94	6.21333	12.5467	12.3167	7.87	13.995	9.92667	10.45	8.26333	11.9767	8.81333	9.92333	8.00333	11.9567	9.38	15.54	11.91		26.8	16.1	24.2	20.6	25	21.8	20.9	19.3	21.7	Contig18717
Contig1873	A	36.1367	44.56	27.2467	29.3567	24.2567	33.0433	17.1	31.24	34.9267	29.5	25.5	24.9267	29.36	32.6	22.5567	32.67	29.68	13.36		70.2	17.8	71.4	60.2	74.4	75.2	61.8	84.5	72	Contig1873
Contig18773	A	52.8367	52.5	48.48	68.7533	53.3567	69.5933	176.865	71.54	46.49	39.69	75.8	60.6167	47.27	54.3	97.3167	57.915	50.44	67.74		80.5	98.5	95.9	83.4	82.6	90.2	80.9	68	75.6	Contig18773
Contig1880	A	30.9167	35.46	33.2033	30.2533	41.3067	33.0967	36.24	28.94	30.8567	30.7633	34.9767	31.42	37.64	25.3333	35.7533	30.265	46.28	41.1		49.6	46.4	55.8	53.9	55	50.7	41.4	37.8	42.2	Contig1880
Contig18890	A	25.4933	35.72	30.7967	36.35	31.7067	37.54	27.865	33.3867	32.2667	29.6733	37.9633	33.3033	37.0033	26.96	35.5167	48.265	52.87	32.29		45.5	37.6	74.7	61.3	82.2	64.7	41.2	63.1	46.5	Contig18890
Contig18909	A	118.43	50.72	91.6233	64.4333	41.1033	38.7333	67.295	54.8	61.6967	42.5667	50.1467	48.2133	76.0633	58.1567	32.6767	46.765	137.29	23.4		38	68.1	38.1	24.6	15.4	17.3	13.5	16.8	41.7	Contig18909
Contig1891	A	135.867	177.64	148.81	145.563	137.85	114.703	99.565	87.7033	133.453	182.26	209.537	106.63	111.55	140.27	142.45	114.705	172.83	97.13		180.5	120.8	154.7	105.3	141.9	136.1	174.2	176.5	155.6	Contig1891
Contig1892	A	20.6667	14.41	18.2333	21.85	19.51	17.0533	30.525	13.8767	28.2767	17.5967	20.77	16.4233	12.2667	15.2267	19.1333	19.995	52.2	26.76		15.4	24	8.7	16	13.1	12	10.7	11.3	14.9	Contig1892
Contig18959	A	34.4033	48.78	21.1233	38.09	29.2633	27.3033	21.975	30.01	39.43	31.54	40.77	27.4567	36.4333	43.3633	31.1533	40.51	31.59	25.67		72.8	39.4	78.1	64.8	72.8	71.6	82.3	73.4	67.9	Contig18959
Contig19011	A	97.99	150.3	132.947	173.263	132.57	138.63	164.615	152.867	100.227	89.8233	189.517	118.017	166.017	103.773	207.683	146.555	103.44	152.91		155.1	153.3	154	205.1	182.2	149.3	155.4	159.5	157.2	Contig19011
Contig19012	A	145.207	187.36	110.607	140.293	104.477	94.38	146.075	89.82	81.1033	82.2333	149.47	106.587	121.4	136.497	89.1367	139.49	34.18	43.41		50.9	90.5	43.5	45.1	38	45.4	71.8	59.5	71.4	Contig19012
Contig19063	A	391.067	471.77	372.83	371.823	381.26	318.757	376.77	369.693	339.3	385.143	319.993	318.87	336.043	343.647	344.75	426.99	366.96	325.01		289.3	316.1	315.2	279.2	349.8	220.4	222.8	301.2	244.5	Contig19063
Contig1907	A	26.6	29.78	22.4867	23.1633	22.7833	26.42	23.375	31.6133	22.3933	22.0933	22.8067	24.5	25.3633	29.37	24.3	27.805	31.76	30.86		23.1	24.2	24.3	20.1	22.3	24.8	19.9	21.2	22.2	Contig1907
Contig19070	A	329.877	494.9	337.377	214.27	259.44	273.01	256.37	196.577	251.193	315.523	132.56	312.127	247.567	269.803	153.277	224.405	155.06	168.75		61.3	152.9	56	31.3	47.3	50.6	80.6	69	31.3	Contig19070
Contig19096	A	140.797	214.99	163.817	115.52	96.7867	108.69	121.54	166.77	129.69	127.383	117.26	124.387	182.34	108.48	120.373	164.37	120.16	124.6		99.4	103	125.8	131.6	116.6	114	117.7	140.5	114.4	Contig19096
Contig19112	A	50.2133	75.1	43.9633	47.6067	45.3	41.2933	39.745	55.1133	38.4733	46.3367	49.1067	39.82	41.49	48.4833	44.4233	39.775	18.47	16.44		59.4	43.9	71	63.9	66.7	63.6	55.1	77.9	60.9	Contig19112
Contig19131	A	33.0267	44.54	37.85	21.5867	31.1367	29.54	11.945	23.5467	30.8367	19.5433	15.4133	27.53	33.2367	26.0267	16.8667	23.96	23.99	22.02		20.9	24.8	26.4	19.3	21.2	18.4	12.7	14.4	13.6	Contig19131
Contig19187	A	25.16	33.51	24.13	30.6533	23.65	39.4333	25.375	24.47	38.2	23.68	17.4233	26.29	35.4667	30.71	22.4167	31.855	26.57	42.9		16.2	23.4	13.9	28.1	26.9	23.5	13	19	7.7	Contig19187
Contig1944	A	24.0333	19.28	20.74	20.3967	21.1033	23.4567	22.43	22.2667	22.2233	20.5467	19.65	19.4633	24.7	20.21	21.46	25.3	26.1	36.83		32.7	33.9	29.8	27	28.9	31.6	27	28.1	27.7	Contig1944
Contig1947	A	51.9067	49.72	44.9533	48.7733	62.97	44.3333	37.285	38.12	39.5867	40.17	52.1333	40.14	47.1167	40.7833	41.34	49.125	60.79	71.05		42.8	45.8	41	52.5	60.3	39.9	27.8	34.7	32.8	Contig1947
Contig1954	A	25.8033	22.57	23.7433	27.4067	23.08	24.28	29.42	30.3567	25.64	21.0267	28.1067	26.1933	26.29	17.45	26.5033	28.265	33.31	35.58		31.9	42.7	33.7	30	36.9	30.3	29.8	25.1	27.1	Contig1954
Contig199	A	54.3933	37.31	35.1833	42.9467	26.6733	50.2733	105.595	48.8267	57.77	37.36	43.1033	42.9167	32.1033	54.69	60.3133	53.77	28.17	45.43		38	59	35.1	62.3	22.8	32.8	31.2	29.1	35.2	Contig199
Contig1992	A	30.4833	33.1	35.0267	39.9833	43.5233	37.5367	46.315	24.19	37.4733	35.81	34.6233	31.5567	31.1133	34.52	46.7933	39.33	49.38	62.8		42.7	58.8	44.2	49.6	48.8	49.4	31.2	35.5	32.3	Contig1992
Contig2018	A	11.8967	9.21	9.51	9.28333	8.41333	9.71667	10.465	13.1667	10.4433	7.22	12.5767	9.94667	12.3867	7.68	9.31667	7.805	10.32	12.08		16.5	15.5	13.2	14.2	12.9	15.7	8.5	9.4	15.7	Contig2018
Contig2023	A	58.8233	53.41	93.56	63.1467	58.6267	57.9967	75.8	47.9567	51.4067	45.6767	53.8867	61.5667	103.693	46.9133	49.5367	60.245	71.45	49.05		21.9	38.3	37.8	29.9	29.7	30.5	21.5	25.4	24.9	Contig2023
Contig2031	A	55.0933	37.56	46.3467	47.7567	42.86	39.6433	43.55	43.0633	39.8667	38.0933	58.1667	43.0167	56.68	45.99	48.4967	40.295	34.15	53.03		58.9	48.5	63.8	50.5	56.7	62.2	43.5	45	56.1	Contig2031
Contig2036	A	63.21	95.6	49.8667	74.14	89.1633	87.9267	42.805	46.17	67.1167	62.49	32.6567	44.95	40.9067	66.2967	71.23	54.955	77.14	48.21		62.4	38.9	90.4	66.5	106.2	101.3	101.8	93.3	56.1	Contig2036
Contig2045	A	24.0667	26.38	19.0933	23.9033	24.8433	22.6667	16.805	18.48	21.59	19.3	23.3267	22.1033	26.31	22.5	21.3867	22.85	20.31	17.77		30.7	25.2	26.1	26	30.8	29.1	21.2	25.7	23.3	Contig2045
Contig2060	A	64.6267	35.17	90.5533	50.3933	43.3033	55.6333	44.925	79.3867	73.3767	45.5267	50.1133	44.7167	61.6767	44.5367	25.3933	69.68	60.44	38.69		16.1	17.2	25.9	11.9	13.2	14.7	18.1	15.5	22.6	Contig2060
Contig2061	A	96.5667	93.19	60.8667	135.38	98.3467	104.577	88.315	75.5767	75.27	73.9533	123.94	96.2633	92.8433	84.2333	123.527	83.235	81.22	82.34		126.7	81.1	81.8	121	124.6	126.7	141.7	117.4	115.4	Contig2061
Contig2068	A	20.31	23.87	18.73	23.77	37.3967	20.6833	11.83	13.46	14.0133	21.4667	35.5367	15.7067	27.6	18.6167	18.3833	11.17	17.11	8.56		24.6	16.2	32	21.1	32.2	23.5	26.6	25.3	31.9	Contig2068
Contig2110	A	171.98	168.7	190.497	122.723	144.557	165.04	228.015	151.063	132.793	153.637	169.717	161.14	153.287	145.107	148.703	116.15	77.52	70.45		48.9	94.4	43.9	39.2	39.7	50.9	52.3	55.9	55.9	Contig2110
Contig2118	A	32.69	31.84	24.5867	43.19	23.2433	25.73	24.065	20.4467	29.2667	30.87	51.9967	18.22	22.5167	22.92	32.2433	20.69	20.55	25.62		39.1	38.4	27	41.1	29.7	35.3	45	52.1	54.1	Contig2118
Contig2128	A	30.26	20.39	30.4833	33.2267	34.93	26.3867	30.56	29.0767	31.0433	23.1433	31.4467	31.7	27.12	20.57	37.68	29.935	45.27	46.53		41	43.7	38.6	45.2	39.6	39.1	26.2	23.5	32.5	Contig2128
Contig2132	A	27.2733	31.86	26.79	42.8167	28.16	29.42	47.205	29.52	24.4867	22.98	35.82	26.3067	31.2833	26.1067	33.6133	27.875	43.34	34.66		38.1	29.7	40	39.4	46.2	37.5	28.4	36	31.4	Contig2132
Contig2141	A	26.7333	16.39	26.48	25.6967	46.8867	44.07	22.235	28.6033	30.3867	29.6733	28.5933	26.2833	34.8	22.23	28.9767	21.925	36.58	20.85		26.2	24.3	22.9	28.2	37.6	36.9	32.2	28.6	32	Contig2141
Contig2159	A	68.5867	87.99	75.7867	99.7767	73.99	65.1133	50.7	50.7967	73.7167	78.2133	93.9467	65.07	68.5867	63.26	85.19	61.28	106.06	70.82		94.1	92.9	110.5	119	75.3	91.6	94.6	92.8	107.4	Contig2159
Contig2166	A	50.4	33.63	55.1967	81.7833	76.58	66.67	95.955	55.15	62.2867	61.43	74.9367	65.04	61.91	50.69	87.1367	62.345	80.41	85.51		151.7	84.4	134.4	110.4	151.5	139.9	137.5	131	121.3	Contig2166
Contig2167	A	25.58	37	33.9633	33.0067	14.3833	25.7467	29.07	56.49	30.1167	37.3367	39.86	27.3067	26.3533	38.8033	31.9433	28.56	32.66	45.22		52	40.4	48	44.8	33.2	32.4	42.1	46.9	38.6	Contig2167
Contig2193	A	73.52	50.43	69.4367	56.9833	65.51	70.62	55.96	70.7267	62.78	60.01	63.5267	61.5167	64.1867	70.3133	47.81	76.255	75.78	81.18		40.9	43.1	9	24.8	25.2	23.1	16.8	16.5	31.8	Contig2193
Contig2232	A	24.9533	20.04	24.29	27.4133	32.4867	31.1433	26.2	27.0967	28.28	25.04	26.5133	26.37	52.38	24.6	30.95	38.62	23.96	33.43		37.8	28.2	41.3	41.8	48.5	50.6	34.4	39.3	38.8	Contig2232
Contig2257	A	21.7433	20.99	20.5833	23.8567	20.0067	19.7667	32.505	24.74	19.3867	17.0167	22.58	20.1167	27.5067	20.85	22.26	24.625	31.86	34.5		23.5	27.3	23.1	24.8	24.6	23.4	17.8	21.4	19.4	Contig2257
Contig2283	A	41.6	52.24	19.32	51.0733	35.76	35.8333	39.85	42.1833	41.63	33.1767	51.3633	37.2733	45.6433	40.1167	49.46	42.205	42.8	38.15		50.1	28.2	23.5	45.5	41	46.2	52.1	49.5	55.8	Contig2283
Contig2290	A	49.1533	35.29	33.7	39.0133	49.1533	40.7867	45.225	35.6933	49.6167	43.5133	44.2533	38.7067	45.2267	43.3767	44.4733	42.5	45.05	51.8		89.4	64.6	61.7	66.9	74.4	80.9	74.7	64.3	79.2	Contig2290
Contig2305	A	50.6067	68.54	41.7667	66.97	60.1433	45.8567	48.57	22.8267	29.5967	35.92	82.4667	38.25	29.05	42.6033	44.3067	25.47	30.88	19.04		62.9	39.4	34.8	39.6	48.7	44.5	41.3	37.4	46.6	Contig2305
Contig2313	A	76.62	100.51	83.3267	66.0467	59.3567	75.9067	66.965	73.0533	56.2867	57.1933	68.4867	59.2867	98.56	67.01	71.2267	85.485	51.27	45.12		95.3	69.2	116	102.7	106	104.6	85.7	95.8	102.2	Contig2313
Contig2316	A	60.8867	67.46	56.96	109.703	55.9267	74.6433	186.155	98.3133	55.6633	46.2233	101.453	74.71	78.7567	65.1233	111.543	77.945	75.45	74.61		91.7	74.2	79.5	99	87.2	83.8	91	81	76.1	Contig2316
Contig2323	A	34.7567	32.59	38.04	49.4833	43.5467	44.0333	54.98	47.97	43.2167	39.98	50.8967	44.8	47.3667	37.5733	63.3933	46.29	52.63	70.82		68.6	63.7	66.6	101.4	71.9	74.8	56.4	61	62.2	Contig2323
Contig2335	A	19.4333	17.58	15.0267	19.54	16.1967	27.1867	20.36	21.59	21.6833	15.37	16.5133	15.1	23.9633	20.4533	16.3667	26.99	16.83	25.41		20.9	26	17	23.3	23.8	24.7	16.9	19.1	17.9	Contig2335
Contig2339	A	25.63	20.26	22.9467	31.9233	28.08	26.9433	35.52	32.68	29.8133	24.8233	29.2167	28.76	30.1567	25.3133	35.7067	29.04	32.91	36.9		37	34.7	38.9	45.9	38.8	39.2	34.4	32.1	30.2	Contig2339
Contig2355	A	8.87	10.63	8.41	11.1167	8.29667	7.09333	8.26	8.20667	9.55333	8.87667	11.5067	10.8167	9.02333	6.84	10.1767	8.675	7.12	7.71		51.7	5.5	48.4	35.6	44.5	47	57.2	53.9	47	Contig2355
Contig2360	A	54.2367	40.87	49.2733	66.5267	45.4467	56.3067	66.405	63.38	51.0533	43.8433	62.0333	53.4367	64.9033	54.87	63.4867	69.67	64.3	64.13		73	58.5	80.8	84.9	88.6	79	74.7	75.8	78	Contig2360
Contig2364	A	34.07	27.59	52.6767	38.6833	46.3933	50.3533	36.99	72.59	34.8967	32.4867	38.0367	43.06	65.9667	41.91	49.91	46.1	24.83	37.15		41.3	34.2	58.3	53.6	65.8	51.9	42.1	50.4	46	Contig2364
Contig2389	A	26.2567	21.91	21.1033	41.98	25.8333	21.9733	34.485	14.7767	21.6967	25.4833	45.8467	18.7367	28.6767	20.78	40.93	25.915	48.45	34.49		47.4	31.6	47	43.4	49.8	46.9	43.2	51.1	52.7	Contig2389
Contig2397	A	22.0567	16.66	20.6767	24.4133	19.9233	18.48	20.695	20.6233	19.0433	19.14	28.91	20.71	21.61	22.2367	23.3133	25.26	24.87	27.14		43.1	26	39	36.8	37.3	41.8	37.4	36.1	42.9	Contig2397
Contig2405	A	145.88	178.31	140.25	170.71	171.99	223.257	185.025	240.033	212.663	143.877	208.993	155.123	177.263	208.17	230.073	184.72	153.46	304.71		194.9	440.2	227.9	312.7	191.8	245.4	180.7	156.9	292.1	Contig2405
Contig2419	A	29.5267	30.12	24.0567	28.72	30.63	30.6933	28.615	32.5533	30.7633	28.37	29.2267	31.7033	29.5933	33.5467	30.1267	30.84	32.53	39.28		44.9	38.8	45.3	41.8	41.6	42.3	36.3	34.7	37.3	Contig2419
Contig2433	A	34.5267	38.72	26.6567	31.4733	35.2533	31.1433	29.605	48.12	26.6267	24.6467	50.4067	28.5367	32.48	24.63	26.5467	26.225	25.03	23.66		63.5	24.7	48.9	38.4	65	53.2	43.1	49	51.9	Contig2433
Contig2455	A	14.24	12.52	11.2933	19.6167	16.2133	14.0867	18.955	17.1567	16.9867	14.09	21.3667	14.6533	17.91	15.6367	24.56	13.79	14.78	16.34		35.7	17.8	30.3	32	36.2	35.1	29.4	29.9	29.4	Contig2455
Contig2462	A	46.4133	46.91	42.02	56.8833	46.6433	51.4367	41.555	51.07	44.9367	41.7833	48.5267	42.8733	48.9367	45.4533	43.19	46.615	57.17	42.57		46.6	34.2	37.5	48.1	37.9	41.1	44.4	35.1	36.7	Contig2462
Contig2479	A	35.0333	38.11	41.66	51.71	40.6033	40.21	48.435	39.2	40.26	34.2667	39.1867	37.8167	42.55	36.8667	41.6833	46.25	52.95	58.29		28.5	45.8	32.4	38.6	35.5	31.1	20.7	27.9	27.9	Contig2479
Contig2486	A	26.4967	18.6	19.1567	29.06	27.1667	22.3233	25.545	18.3167	27.91	25.9333	26.1	25.39	23.83	19.63	28.36	25.455	43.04	42.45		33.9	31	26.6	26.9	36.6	30.1	22.6	22.2	23.3	Contig2486
Contig2509	A	49.6767	52.96	41.98	42.2533	39.71	39.3033	53.665	42.7833	44.48	34.8367	38.6533	34.5833	39.8933	43.96	33.23	51.555	45.31	47.64		41.2	48.3	37.3	43.9	41.9	36.6	37.2	50.9	43.9	Contig2509
Contig2538	A	35.4033	24.1	39.29	32.6367	35.06	37.0867	58.485	33.9767	34.7733	29.3067	33.92	33.6267	33.62	28.9333	35.3233	40.525	31.72	56.38		36.9	56.5	43.2	43	44.5	44.3	34.9	32.6	36.9	Contig2538
Contig2562	A	31.8833	29.96	31.36	31.5167	34.1567	31.59	39.615	35.4133	34.13	29.8	33.7	30.8067	31.5533	32.1433	33.9667	36.345	23.46	30.34		35.1	26.8	33	44.7	36.7	33.3	24.4	27.4	28.1	Contig2562
Contig2596	A	16.1733	24.11	39.1367	21.7267	33.1367	34.9433	12.8	37.1267	20.2733	22.8267	26.66	29.4133	62.3767	21.6	21.22	15.81	12.51	12.38		21.2	12.8	32.6	18.6	32.4	29	37.1	33.7	32.1	Contig2596
Contig2608	A	67.85	79.57	53.9467	57.7333	58.25	68.3533	89.475	68.0567	59.6233	49.5067	64.91	57.5133	71.6133	57.7467	63.1333	76.9	49.07	50.8		62.5	72.6	67.2	76.4	70.3	66	63.8	66.3	63.3	Contig2608
Contig262	A	26.7267	39.54	31.5767	32.39	27.0833	28.9767	44.325	34.8967	29.8333	26.0167	29.4667	25.4533	34.5767	29.8967	28.0033	29.77	26.97	34.61		32.7	29.5	37.7	49.1	42.2	36.7	29.6	35.7	23.9	Contig262
Contig2621	A	15.79	15.74	15.1667	16.5533	16.2367	14.3467	12.35	16.83	17.27	12.5267	17.77	14.1633	19.6467	12.3633	13.0267	13.715	17.26	16.56		21.5	17.3	18.3	16	20.2	17.4	14.2	15	17.6	Contig2621
Contig2623	A	31.59	23.98	29.2	29.5833	29.1267	27.0467	39.185	26.4967	24.62	26.8233	28.77	27.6267	28.97	28.39	32.29	34.51	46.36	32.78		52.9	29.1	40.6	32	38.5	40.7	41	37.3	35.4	Contig2623
Contig2642	A	23.0933	22.22	24.5933	32.48	22.37	24.7167	48.71	31.8633	21.7867	20.79	31.0833	27.9933	27.0233	25.6633	31.7933	25.845	23.93	35.47		46.2	34.4	50.8	51.6	43.1	48.2	43.3	42	44.9	Contig2642
Contig2663	A	161.367	177.01	220.027	204.647	148.783	284.27	550.785	197.707	193.5	185.81	160.753	162.497	110.437	259.467	172.813	167.785	171.39	166.72		144.9	146.5	195.7	158.5	161.7	175	134.2	170.6	146.6	Contig2663
Contig2665	A	107.993	127.66	75.5733	118.803	143.25	127.757	119.73	101.373	166.193	182.873	137.44	137.52	87.8233	148.937	168.76	97.21	102.37	58.73		219.5	87.3	171.1	169.3	142.6	187.1	300.7	246.7	234.4	Contig2665
Contig2673	A	31.1967	30.74	30.17	35.6467	31.6033	36.8667	43.31	31.4433	32.8233	27.2433	33.5933	31.9933	36.0733	30.7333	37.77	42.18	50.39	42.4		58.9	43.9	64.6	59.4	58.5	61.3	73	53.3	60.2	Contig2673
Contig2689	A	63.5367	79.6	22.7667	44.3833	43.2767	63.6533	43.605	41.1467	38.53	44.61	49.3233	39.1933	35.85	38.7833	50.0033	59.235	51.83	36.85		93.3	50.5	48.1	57.4	65.2	72.8	80.1	86.4	44	Contig2689
Contig2713	A	60.42	64.38	55.52	98.3233	69.4	61.81	94.425	52.8433	59.47	64.7633	88.0633	58.8867	72.3933	71.44	74.2733	65.265	75.41	87.93		101.8	82.1	110.4	115.9	109.8	115.4	92.6	104.6	94.5	Contig2713
Contig2745	A	28.76	20.89	22.9333	21.71	16.3467	17.15	11.405	12.3733	21.2033	18.19	19.0367	19.0033	19.48	19.4	15.4133	12.215	11.27	10.85		32.1	17.7	26.2	19.5	18.6	25.7	16.8	16.8	15.4	Contig2745
Contig2747	A	51.3367	72.69	51.7733	79.0867	64.79	52.6667	42.5	49.4	65.3733	77.13	84.46	60.3633	52.7967	60.1433	72.0633	52.86	91	54.9		130.9	77.2	169.1	119.7	110.7	157.6	149.5	147.7	143.6	Contig2747
Contig2778	A	52.2	41.55	37.6867	40.3967	52.09	41.0667	49.92	54.54	51.9967	58.28	39.8067	43.4533	34.4267	42.73	44.47	50.415	41.74	41.22		44.2	37.2	45.6	36.5	47.5	36.9	52.5	57.8	44.4	Contig2778
Contig2790	A	31.29	26.75	26.63	29.8967	28.4467	37.0867	48.5	39.7167	35.01	27.9133	27.53	34.1033	33.28	33.13	29.9433	45.405	26.08	31.61		30.5	26.7	34.7	37	36	35.8	36.6	37.8	36.3	Contig2790
Contig2795	A	52.45	52.76	52.8533	73.7467	111.557	55.95	80.115	48.1733	77.6267	109.007	100.827	77.54	57.8767	103.693	84.38	41.51	61.16	14.78		58.1	54.5	65.8	48.8	69.8	71.6	122.6	103.4	66.5	Contig2795
Contig2801	A	15.4267	11.42	17.2133	22.2533	21.49	22.46	11.065	23.89	20.7867	28.73	24.42	21.0233	19.8967	22.4	31.2033	13.98	17.53	13.64		42.4	15.3	36.7	29.2	46.9	47	32.7	35.5	36.7	Contig2801
Contig2865	A	63.8833	66.98	107.053	53.2633	57.0533	83.3167	52.77	98.9333	67.08	50.4467	47.2933	83.8767	90.76	52.1967	52.8567	88.505	44.13	77.3		21.9	48.5	36.2	46.4	33.3	37.9	24.6	29.4	32	Contig2865
Contig2872	A	222.937	290.81	62.71	109.267	140.92	184.183	318.505	153.237	173.56	138.737	134.453	149.46	264.327	174.12	197.76	230.85	125.39	385.06		49.6	485.7	34.2	109.3	87.3	84.7	38.3	61.3	113.3	Contig2872
Contig2890	A	19.1333	19.43	11.7667	13.0367	11.94	14.2667	7.945	17.3733	12.3967	18.3467	15.13	16.1033	17.1367	19.3867	15.5867	11.775	9.85	6.93		28.7	11.4	16	16.1	19.4	20.8	15.6	26.1	16.8	Contig2890
Contig2943	A	32.7567	39.18	33.4167	25.13	26.16	34.42	98.39	33.81	36.71	26.68	26.4467	37.37	40.12	35.2933	34.9067	46.295	35.35	49.87		28.4	50.2	26.5	34.7	21.7	28.6	21.2	23.4	25	Contig2943
Contig2951	A	17.4	11.56	17.7633	21.7133	15.45	19.8967	22.54	24.5233	19.2767	15.9967	19.5333	19.97	23.32	19.25	24.73	20.17	18.15	35.44		37.6	32.4	43.8	72.2	35.1	47.1	28.4	30.5	38.4	Contig2951
Contig2968	A	22.27	24.95	25.82	36.0533	35.1867	31.9	26.085	22.9833	21.8733	26.58	39.98	26.9533	29.3133	32.88	34.1433	36.685	28.58	48.25		73.3	36.2	84.5	78	89.1	75.6	51.2	58.5	60.5	Contig2968
Contig2980	A	26.7667	18.84	28.67	29.9467	25.1333	28.97	33.325	42.02	27.9033	29.1867	35.37	31.82	29.4867	33.1367	37.8433	34.245	20.97	55.7		52.4	68.9	78.6	82.3	56.6	62.2	49.9	50	76.7	Contig2980
Contig3041	A	25.21	30.02	22.5	41.5167	27.8867	21.89	25.88	26.17	20.8833	21.8533	32.9033	22.9433	34.85	24.0433	38.4167	26.35	30.21	20.69		49.5	28.4	42.1	44.2	47.5	46.9	43.4	40.9	45	Contig3041
Contig3048	A	19.1367	16.83	17.82	21.2433	21.17	28.0533	21.335	22.52	19.7633	17.3767	22.87	20.56	23.73	15.9433	24.3167	24.65	18.68	34.76		30.9	35.3	34.5	41.7	38.8	38.6	25.5	28.2	28.2	Contig3048
Contig3100	A	34.7167	30.52	31.3633	26.63	28.57	28.75	17.165	30.5533	28.0967	21.9367	23.7333	27.5733	29.7267	26.5167	18.47	38.31	39.48	73.89		34.3	29.7	32.6	32.5	35.1	31.1	20.1	23.4	20.1	Contig3100
Contig3133	A	15.9967	14.27	18.86	17.8033	14.55	16.2033	17.975	21.86	19.7933	18.7567	20.9533	20.9	21.67	19.1367	21.72	22.165	19.02	20.38		15.3	18.1	20.4	19.7	21.4	17.8	10.6	13.8	9.9	Contig3133
Contig3141	A	18.04	18.22	16.04	16.0067	15.4267	14.0033	10.925	17.3633	18.4667	14.0767	12.6333	15.02	19.62	16.55	12.9367	26.375	19.38	14.3		12	11.6	16.3	15	15.7	15	12.4	17.8	16.8	Contig3141
Contig3176	A	20.9133	28.7	23.71	26.62	20.7167	25.16	36.05	43.72	23.1367	14.3567	24.62	21.48	42.01	18.5667	29.9	25.81	13.57	21.39		33	24.2	38	49.9	42.9	39.5	30.5	37.1	33.1	Contig3176
Contig3204	A	48.9	51.29	35.9433	33.36	54.4133	36.9733	25.775	28.8667	54.39	46.8267	40.5333	40.8133	41.6233	37.4467	36.8733	31.08	34.72	37.49		54.3	38.6	62.3	47.6	62	56.1	56.9	50.8	57.8	Contig3204
Contig3254	A	18.2833	19.55	13.3767	19.1867	17.5133	15.4333	15.89	18.6267	13.8633	17.4867	26.2	16.5833	17.6267	22.11	19.9133	12.86	10.84	7.39		42.1	14.9	34.5	28.4	47.4	37.2	47.8	45.1	41.5	Contig3254
Contig3265	A	40.1133	48.91	31.7733	45.0567	44.7767	49.4933	31.305	33.6933	48.7867	44.71	43.9867	39.2933	55.12	44.1267	36.6	59.17	54.84	51.05		47.5	50.7	45.5	44.4	53.4	45.9	42.9	49.4	54.6	Contig3265
Contig3280	A	28.6267	28.69	15.4367	29.6	33.09	40.6067	47.425	35.57	33.6967	32.83	21.9733	33.67	19.67	31.1967	38.1733	33.605	17.83	58.27		29.4	57.6	18.6	55.1	40.2	44.5	39	42.9	40	Contig3280
Contig3297	A	57.3933	70.72	59.5233	53.8267	61.8533	47.48	33.54	34.6633	54.4167	67.4033	48.8533	50.5	37.39	49.4333	33.7867	45.255	58.66	35.9		48.8	49.2	53.3	42.9	55.8	52.3	60.5	73	57	Contig3297
Contig3387	A	67.0267	58.58	46.0667	99.8467	57.75	67.2767	87.59	63.4867	68.3233	57.5633	83.3767	66.3133	67.0633	83.0133	81.3267	89.545	137.49	106.75		111.4	80.5	84.6	82.4	83.5	97.2	99.6	86.1	98.5	Contig3387
Contig3436	A	48.9467	66.77	34.1267	40.2833	30.4267	25.6867	16.82	18.72	36.0167	30.8833	22.1867	28.3933	33.4033	28.38	28.57	11.505	35.94	1.61		24.4	18.1	26.5	26.4	20.4	20.9	28.7	33.3	15.1	Contig3436
Contig3489	A	37.9767	29.57	25.25	38.53	40.13	32.49	34.555	28.3967	36.34	31.3533	21.0533	37.8967	37.65	41.2533	46.08	36.19	35.08	32.87		44.6	40	40.2	41.6	45.4	46.1	48.7	37.5	22.3	Contig3489
Contig3491	A	19.7733	17.32	22.5367	14.27	21.67	21.1567	8.645	23.1633	27.8133	16.9733	21.97	14.5767	15.0367	15.3633	17.4633	26.56	15.67	15.39		18	16.2	12.2	14.1	14.8	14.2	10.4	15.3	15.5	Contig3491
Contig3520	A	12.27	9.56	10.9867	16.8833	17.3133	14.1933	14.46	13.2167	12.29	13.0167	19.15	12.77	15.0167	16.9533	17.0167	16.055	22.83	15.48		33.5	17.6	30.8	27.1	36.4	29	23.3	32.7	28.6	Contig3520
Contig3594	A	10.36	18.26	12.3633	10.3733	12.1767	11.63	3.98	12.44	8.25	9.89	14.4833	11.4867	14.3733	8.26333	9	9.85	4.13	2.14		29.1	8.2	28.6	20.1	27.9	28	25.5	23.4	22.5	Contig3594
Contig3627	A	15.46	9.79	17.33	23.84	16.8767	19.0467	20.95	16.9967	16.9	13.44	21.6567	17.0167	23.7667	14.9167	22.5667	15.755	15.23	22.29		27	23.8	30.5	35.2	31.6	32.4	22.2	19	29.4	Contig3627
Contig3740	A	98.97	79.35	79.3	90.0667	85.1933	69.6933	61.965	22.76	77.5967	104.69	63.26	58.08	42.65	73.21	31.0233	45.38	110.67	48.5		34.6	47.5	17.2	23.5	29.2	35.8	26.5	32	20.4	Contig3740
Contig3761	A	17.01	22.96	27.1567	16.9533	23.87	22.0867	26.46	39.3633	26.9267	30.8233	24.57	29.1833	30.1767	26.6467	32.0767	20.615	9.57	27.01		104.3	57	127.5	100.7	125.7	125.4	102	119.3	111.1	Contig3761
Contig3793	A	339.17	293.83	138.63	203.567	99.62	270.417	256.065	179.2	328.56	122.003	94.85	312.763	89.8667	268.703	160.393	493.58	1025.68	857.78		63.8	158.5	66.6	29.3	47.8	36.7	24.6	22.6	24.8	Contig3793
Contig3819	A	12.2867	8.19	12.1767	15.6167	17.3433	15.5067	17.48	13.0633	21.7333	17.55	16.14	16.5533	10.5033	18.5167	18.5967	19.98	13.24	23.72		44.8	14.2	48.3	32.7	45.5	40.9	28.6	35.1	37.8	Contig3819
Contig3836	A	53.4	53.32	48.72	59.1167	50.9567	56.65	79.54	48.3867	57.67	47.5567	54.36	47.3767	46.6633	50.2233	59.6733	45.145	61.6	26.11		97.4	47.5	87.7	79.4	90	90.4	99.3	88.5	88.2	Contig3836
Contig3861	A	81.59	76.91	74.87	69.4333	76.1233	83.45	65.815	85.5133	89.8633	62.6767	70.0633	62.8467	60.95	59.9433	77.7833	71.13	144.7	76.49		61.6	78.1	69.7	87.7	77.8	72.2	71.7	66.5	68.2	Contig3861
Contig3875	A	15.1333	5.54	15.2933	20.7567	20.48	14.92	38.16	20.0867	19.9767	14.7467	16.21	19.42	18.6067	15.75	23.4567	17.71	26.14	44.34		28	30.6	27.6	42	30.2	29.4	22.9	17.7	25.8	Contig3875
Contig3888	A	66.9133	99.51	105.087	75.2467	83.5033	119.193	94.615	47.2367	106.127	43.9033	61.5933	88.5733	65.3667	83.7867	74.6733	122.51	104.86	83.16		48.1	74.6	58.9	55.9	53.3	55.2	50.5	42.9	62.5	Contig3888
Contig3894	A	50.4533	28.91	46.2133	29.47	36.18	32.62	25.88	45.1267	33.3567	30.6967	34.8567	32.6233	38.7633	32.4867	29.9367	34.44	30.63	30.88		34.9	32.8	48.8	31.5	38.5	35.1	30	28.2	31.5	Contig3894
Contig3940	A	22.5433	11.59	19.5333	42.7367	18.0667	31.6167	40.375	20.0467	36.68	19.27	23.4867	33.6633	20.51	22.1833	25.9967	22.075	38.43	80.29		56.3	31.1	69	91.3	60.3	67.2	172.9	31.7	62.5	Contig3940
Contig3958	A	22.8133	16.1	18.8967	19.9933	21.8767	21.1267	22.83	25.68	25.6533	20.96	10.6667	24.2667	23.4867	23.6633	25.0667	22.74	19.8	27.62		37	27	34.4	32	35.6	35.4	32.1	26.2	16.3	Contig3958
Contig3980	A	129.367	147.14	148	148.587	149.61	92.1867	148.67	57.97	127.563	164.193	132.057	84.79	88.66	120.233	63.1433	99.24	127.64	88.29		71.4	91.3	66.8	68.8	75.3	64.4	64.3	76.8	59	Contig3980
Contig4021	A	58.4733	62.37	75.8133	57.5133	77.08	83.9967	48.415	41.5833	63.6933	70.8367	43.8733	48.0533	37.8267	64.3933	56.6367	62.865	38.72	48.97		38.9	35.9	33.8	43.4	36.5	42.2	46	48.3	30.4	Contig4021
Contig4061	A	46.0267	51.53	20.69	27.7567	28.44	33.22	51.69	29.4533	42.6733	32.3533	27.3167	37.6733	35.11	35.42	28.1633	50.45	59.85	48.96		45	52.1	36.1	41.6	52.9	43.4	29	42.5	33.3	Contig4061
Contig4064	A	46.67	59.14	44.2	30.45	35.0967	31.3333	26.48	21.8967	34.05	31.1833	36.67	26.38	26.3033	23.5167	25.5933	26.99	57.77	20.62		25	25.8	22.2	17.3	22	22	19.6	25.3	26.1	Contig4064
Contig4069	A	55.9367	59.99	46.9133	75.96	51.5467	56.2467	74.7	47.33	51.6633	44.2267	66.0067	44.7267	55.6733	48.3467	58.7533	59.325	81.73	50.79		64.3	44.6	65.2	65.8	80.6	65.3	49.9	80.1	40.1	Contig4069
Contig4074	A	25.9533	2.42	40.8567	59.9967	46.4767	73.7267	31.1	111.26	74.5967	32.6333	59.58	38.1967	67.4667	74.64	81.66	33.345	269.21	38.67		8.7	64.5	11.1	14.2	6.8	9.2	5.2	3	8.1	Contig4074
Contig4077	A	13.18	4.93	18.4033	23.85	16.4167	23.8	30.485	26.65	24.5867	17.91	13.9233	10.87	16.1833	16.4867	17.36	18.97	22.47	32.89		11.5	14.7	10.4	15.3	11.3	12.5	5.3	11.3	16.9	Contig4077
Contig4100	A	32.62	43.18	32.9867	25.1233	27.65	32.2767	31.835	27.8033	29.4967	24.53	35.88	28.6733	32.6567	24.42	30.56	30.115	21.66	19.94		34.6	30.7	32.9	25.1	32.7	30.5	33	32.4	33.3	Contig4100
Contig412	A	18.7133	15.08	18.0033	16.69	20.4333	13.6067	14.775	17.12	16.7333	19.1033	18.1167	17.09	17.4	17.96	18.2367	14.75	13.07	15.96		33.5	23.3	34.2	30.1	39.3	34.3	28.7	27	26.4	Contig412
Contig416	A	766.85	782.67	857.863	932.833	776.983	925.17	1657.92	680.363	839.553	539.927	771.607	762.593	787.52	745.213	1094.06	1018.78	670.2	856.39		390.5	840.5	453.5	728.8	566.4	479.8	290.1	379.3	498.3	Contig416
Contig4213	A	31.4933	26.42	28.4733	21.8433	18.1633	24.6533	16	21.8433	23.4867	26.4167	26.09	23.8233	34.4667	19.0967	11.5633	32.8	24.41	42.86		92.6	91	47.3	45.9	47.4	48.6	29.4	27.4	39.2	Contig4213
Contig4231	A	144.12	186.76	121.88	154.49	158.877	137.153	101.07	73.4133	117.247	147.557	156.003	126.833	121.18	121.023	142.08	111.16	145.9	92.45		214.8	132.7	178	154.9	256.2	201.9	246.4	249.9	184.7	Contig4231
Contig4237	A	179.36	338.25	120.083	178.433	217.023	181.223	97.82	96.5367	138.54	190.047	259.95	165.56	189.223	171.577	146.083	138.335	125.17	61.22		292.9	197.9	224.1	242.8	277.8	264.2	290.6	268	311.6	Contig4237
Contig4238	A	52.11	46.56	50.6967	42.0867	48.5367	52.93	39.12	51.6133	46.1267	42.8433	41.71	47.8433	62.9733	45.08	47.65	52.255	41.52	36.99		65.3	41.9	73.6	57.8	76.6	68.6	50.8	58.3	57.9	Contig4238
Contig4254	A	48.3367	55.39	49.14	74.2267	57.8233	63.9533	59.58	39.77	41.4433	50.5233	72.0267	56.4233	49.45	50.1567	60.62	58.935	71.4	62.77		104	69.4	91.4	106.2	112	86.1	93	102.2	101.2	Contig4254
Contig4262	A	701.543	679.78	606.627	567.527	826.23	510.283	296.365	301.603	553.547	766.86	771.133	494.563	298.66	623.393	353.517	378.98	511.7	259.46		239.3	395.1	240.3	204.9	203.3	247.3	285.2	243.4	442.9	Contig4262
Contig4263	A	467.6	543.63	849.753	532.423	668.93	685.35	592.42	1090.74	820.033	803.75	625.547	1017.4	517.813	409.347	915.317	901.235	1827.47	828.89		629.9	617.4	889.9	850.7	680.2	829.8	549.8	566.3	473.7	Contig4263
Contig4275	A	147.283	114.35	178.17	150.677	152.817	98.8867	71.17	98.88	115.85	156.493	155.86	109.377	153.717	124.837	93.5633	95.43	181.72	141.6		39.4	146.8	48.2	50.5	44.3	40	37.3	43	51.8	Contig4275
Contig4285	A	171.62	149.44	154.817	106.383	177.637	147.627	114.975	98.48	114.99	157.963	191.387	163.93	150.887	122.007	109.763	98.155	88.74	75.45		55	125.4	63.2	61.1	58.8	57.3	46.5	59.5	79.1	Contig4285
Contig4293	A	61.51	85.69	70.4467	91.68	68.8433	67.76	95.275	70.7233	74.6033	57.86	89.09	63.2967	60.51	79.69	87.4567	69.315	70.66	76.26		118.2	71.6	125.6	129.7	120	105.9	141.7	134.5	102.5	Contig4293
Contig4295	A	569.18	1019.72	521.13	523.067	516.82	564.823	452.46	463.123	705.593	522.38	512.223	433.75	550.15	535.167	572.163	537.72	885.47	669.57		190.5	548.9	82.3	159.7	130.9	174.6	211.9	200.4	249.2	Contig4295
Contig4315	A	40.26	51.62	44.17	50.1833	55.31	53.4567	62.575	47.6833	50.8233	47.1	45.9133	41.2033	53.52	45.22	52.04	57.76	78.2	77.28		83.9	58.2	88	88.2	98.4	89.9	87	85	97.7	Contig4315
Contig4322	A	45.42	45.82	41.7	50.81	55.9	49.3167	29.65	51.72	46.6933	60.5033	48.3067	45.3033	51.9367	53.4033	46.4733	36.76	47.42	28.72		99.9	35.5	94.3	70.6	108.5	94	89.4	110.2	82.8	Contig4322
Contig4330	A	29.04	20.52	25.63	37.1667	28.3733	28.4333	31.975	29.11	27.6767	26.68	38.48	28.4833	32.4933	27.49	35.9733	30.97	33.48	35.91		51.9	30.5	53	50.8	52.9	53.8	46.7	45.2	52.7	Contig4330
Contig4340	A	510.39	590.38	146.767	219.183	344.68	376.503	230.915	75.17	287.227	278.907	255.007	196.003	123.033	214.63	118.22	300.855	160.76	125.67		86.7	209.9	26.9	32.2	52.9	67.5	87.6	69	74.2	Contig4340
Contig4353	A	79.2467	70.99	79.0667	89.76	61.72	50.32	94.685	52.0767	68.7067	63.4233	76.68	58.34	66.02	62.1533	70.0333	81.775	98.09	167.71		106.4	199.2	110.8	103.5	78.5	96.7	63.7	57.3	64.4	Contig4353
Contig4361	A	291.82	414.76	349.31	353.103	297.163	301.533	310.665	325.177	249.113	263.587	472.213	376.703	273.177	309.24	287.653	286.94	142.68	201.44		254.4	216.8	293.5	273	283.5	263.4	329	339.1	347.6	Contig4361
Contig4372	A	82.7	75.05	114.97	80.9133	108.06	75.9633	61.845	100.263	90.78	117.527	125.077	82.7867	88.5133	123.387	93.2	98.085	86.34	33.07		18.1	71.4	23.2	13.2	9.9	14.7	17	31	20.9	Contig4372
Contig438	A	127.773	168.85	145.297	241.847	145.543	172.19	213.56	158.04	134.497	119.347	149.43	147.563	184.937	140.793	200.387	151.76	190.5	211.66		228.3	148.4	249.5	269.7	243.2	243.5	269.4	229.2	231.9	Contig438
Contig4401	A	71.3833	101.96	59.7667	97.15	65.2133	67.06	80.175	64.2367	82.81	66.2367	77.8667	66.53	65.0267	72.97	69.1367	82.48	84.66	65.61		136	77.7	112	112.6	148.2	124	83.7	141.8	104.4	Contig4401
Contig4421	A	36.57	54	16.05	36.0733	16.6067	26.3533	22.23	20.4367	28.6567	16.08	16.7267	7.16667	20.9733	26.9967	36.54	39.33	21.45	15.43		29.5	23.5	22.5	57	32.1	30.4	34.3	32.3	10.7	Contig4421
Contig4432	A	38.5567	26.18	32.98	56.2767	41.0967	46.2333	80.665	33.6567	40.1233	40.4867	43.13	60.4067	48.4567	33.77	81.9467	46.435	75.96	69.09		82.9	59	118.9	95	76.9	96.9	98.8	80.3	87.2	Contig4432
Contig4440	A	130.857	215.6	185.96	137.32	181.33	182.293	134.625	103.463	102.193	113.65	140	128.25	152.167	123.62	110	88.025	48.97	70.77		154.7	123.6	167.2	145.5	199.2	151.1	155.5	166.7	137.3	Contig4440
Contig4486	A	30.59	30.81	21.6833	26.36	25.5533	30.82	23.77	30.34	31.2267	20.99	11.5367	26.2367	33.4233	26.3933	29.67	33.585	33.79	25.7		46.7	29.9	24.1	33.1	35.9	36.5	26.6	26.7	11.9	Contig4486
Contig4488	A	106.037	110.92	133.443	119.533	68.43	92.93	64.325	83.9333	117.37	136.893	89.7833	98.7033	105.367	100.86	111.42	80.6	147.54	89.39		130.7	85.2	146.6	111.4	81.9	118	159.4	180.2	115.6	Contig4488
Contig449	A	107.757	94.85	168.427	86.3367	140.223	107.717	70.23	202.34	98.1567	115.88	80.69	123.887	153.243	84.8167	95.15	104.29	120.66	102.29		65.7	68.1	90.8	60.9	119.2	84.1	74	88.2	89	Contig449
Contig4512	A	383.447	482.72	779.363	420.687	428.893	825.51	435.565	628.277	403.35	549.96	306.53	457.787	561.187	588.333	412.43	390.13	349.1	321.37		179	389.2	326.2	375.2	264.9	291.1	143	315.2	169.3	Contig4512
Contig4516	A	50.3967	71.87	47.3867	52.1767	72.4167	58.5367	38.715	40.7367	47.21	55.4067	80.1967	43.69	55.9267	42.0867	51.2433	40.09	45.19	46.27		120.3	60.9	125.7	89.5	107.5	109.3	151.6	114.5	138.5	Contig4516
Contig4530	A	130.587	233.84	97.2933	181.397	197.873	182.523	134.655	131.577	161.243	162.723	150.737	141.357	166.027	140.94	181.54	131.495	198.66	227.33		295.6	313.3	260	260.7	294.7	263.9	280.6	256.9	207.8	Contig4530
Contig4540	A	23.8467	15.98	11.0633	11.5433	19.4267	11.87	4.285	5.80667	9.07667	14.7267	29.3467	7.87333	5.12	9.17	10.0367	15.22	2.46	152.14		68.6	346.9	98.3	134.7	83.6	91.6	41.8	78.1	108	Contig4540
Contig4561	A	39.89	38.53	41.4333	51.41	31.2533	47.5533	40.725	40.5167	51.0933	29.46	30.0667	33.4967	35.72	32.7167	40.2167	52.69	70.05	53.23		37.3	41.9	33.7	74.6	41.2	33.4	32.8	32.5	32.2	Contig4561
Contig4566	A	956.157	848.58	1321.13	1066.1	1397.78	1297.66	594.285	750.34	1192.87	1901.67	1302.09	891.197	1236.99	1410.24	779.563	615.07	968.24	575.26		203	455.8	254.6	221.9	260.3	254.3	300.5	373.1	331.4	Contig4566
Contig4567	A	170.55	193.23	362.403	250.737	438.17	196.05	120.24	304.877	167.85	264.537	234.973	222.96	287.93	264.163	273.103	173.805	160.65	153.5		248.6	133.3	364.5	258.7	383.6	261.3	264.1	337	341.5	Contig4567
Contig4571	A	163.41	152.11	197.24	160.617	155.8	190.56	189.62	279.607	176.673	149.16	143.233	167.177	238.88	164.383	216.597	168.845	148.1	196.29		115.3	180.3	107.6	123.2	128.3	122	96.7	101.3	100.3	Contig4571
Contig4574	A	110.907	164.77	64.2067	69.6367	23.4067	49.59	13.705	53.6633	48.27	36.04	77.34	57.9367	284.113	35.07	57.0733	49.81	48.63	34.44		41.3	353.7	36	99.3	21.8	17.5	6.9	41.7	24.1	Contig4574
Contig4578	A	61.4867	78.16	56.81	69.7267	60.4133	83	60.63	61.9267	82.4433	60.7167	64.8833	53.8067	60.6533	59.41	60.8567	61.51	71.22	70.39		94.5	87.8	92.5	149.7	105.3	94.7	64.4	75.5	73	Contig4578
Contig4581	A	54.74	63.06	64.02	58.1167	47.3167	56.09	47.985	54.3167	53.9933	47.3767	49.8	39.9033	70.1433	47.3733	38.03	53.68	71.09	44.51		57.4	32.7	51.4	53.7	68.7	53.1	38.8	67.3	31	Contig4581
Contig4602	A	59.66	108.15	128.77	107.097	86.3767	84.7567	47.835	48.89	55.78	90.8367	111.633	69.3533	88.2667	79.42	72.5	41.915	43.09	28.2		14.7	40	20	12.2	15	15.5	21.9	20.6	28.7	Contig4602
Contig461	A	58.66	23.49	71.3333	84.09	58.2267	25.6133	72.41	37.8167	50.39	67.27	40.71	45.66	55.4467	45.8333	27.23	52.955	99.47	101.58		7.5	47.9	23.9	16.6	12.6	12.9	12.2	11.8	38.9	Contig461
Contig4626	A	97.55	42.2	66.0667	94.3533	71.8933	110.317	52.78	59.6433	168.81	41.1167	58.7767	59.41	49.23	45.9333	51.38	108.985	64.46	97.76		52.3	56.1	44.2	65.5	52	49.1	32.2	41.9	42.7	Contig4626
Contig4643	A	60.4267	43.49	128.37	139.73	62.56	157.627	61.055	193.687	70.4167	30.9867	109.933	80.08	227.543	81.7667	121.923	128.69	449.66	488.06		15.9	89.1	61.4	66.4	16.1	32.2	10.7	13.2	58.3	Contig4643
Contig4651	A	17.49	18.28	21.85	36.1533	17.8433	22.4833	26.23	22.9833	18.1733	12.86	23.4233	21.7	47.7967	19.4367	27.9233	20.29	18.88	20.14		25.7	23.4	28.8	41.9	30	28	23.3	24.3	20.7	Contig4651
Contig4685	A	670.58	529.65	697.947	762.87	693.33	815.157	603.495	769.523	728.453	869.947	607.683	630.563	569.623	747.457	458.893	457.36	395	181.57		95.1	360.6	163	133.4	92.4	149.1	98.7	186.5	155.8	Contig4685
Contig4699	A	164.02	120.18	113.773	100.743	91.5267	103.807	68.21	61.6733	131.41	75.0233	73.1133	79.4233	96.66	91.2033	57.5433	133.365	280.71	137.85		34.9	83.5	17	27.8	26.5	33.4	28.4	26.5	36.3	Contig4699
Contig4723	A	157.517	146.36	188.49	158.593	152.76	185.83	190.93	249.953	163.443	125.797	168.103	175.767	211.783	157.323	196.62	183.335	116.75	158.54		183.5	159.5	224.7	243.3	198.5	204.1	188.3	184.2	234.5	Contig4723
Contig4732	A	148.257	128.6	261.21	171.083	221.133	167.843	219.365	280.73	193.067	305.793	190.053	326.737	223.527	234.04	156.46	123.36	96.91	83.64		116.3	59.4	140.5	73.2	62.3	91.8	125	133.9	139.9	Contig4732
Contig4741	A	23.7267	42.33	14.3567	30.14	67.2967	29.3167	7.445	12.73	24.45	44.8267	44.8933	31.5167	24.64	20.44	56.2533	5.865	18.12	3.62		198.5	25.9	121.6	91.1	135.1	131.8	194.9	187.6	233.8	Contig4741
Contig4745	A	1758.78	2786.27	1073.78	861.89	1237.13	1759.81	2720.11	2391.42	1624.63	1492.61	931.197	1413.51	1560.38	1889.54	1663.61	1837.07	879.37	947.6		339.4	1388.3	275.3	393.1	450.4	404.5	212.6	521.4	253.3	Contig4745
Contig4749	A	160.857	142.91	136.013	193.903	162.073	143.027	144.5	163.553	164.59	157.217	168.793	147.427	170.707	173.09	175.753	182.495	283.45	299.87		273.8	224.3	288.2	282.5	267.1	278.2	229.5	256.8	255.1	Contig4749
Contig4765	A	203.817	297.63	157.157	151.607	156.923	197.223	101.41	140.223	263.79	162.32	83.6467	158.473	155.713	163.92	207.863	269.215	157.91	194.49		103.6	216.1	134.8	136.9	110.1	143.1	87.3	104.9	53.8	Contig4765
Contig4775	A	421.793	354.1	402.047	297.443	397.407	348.587	191.42	208.597	240.857	268.283	309.047	267.43	240.597	331.873	172.683	267.075	174.14	139.7		112.1	164.5	102.7	82.2	121.3	109.1	92	108.1	128.2	Contig4775
Contig4783	A	33.3233	48.12	52.1467	64.1867	46.2833	56.1467	56.69	85.4367	43.9367	44.5267	60.8733	47.18	70.7767	43.23	69.6533	56.405	39.18	51.92		49.7	65.2	75.2	95.1	71.8	76.4	64.6	66.2	69	Contig4783
Contig4788	A	298.993	268.61	139.76	126.763	278.083	185.2	303.56	182.43	246.137	142.357	158.073	215.653	194.707	175.343	198.277	224.115	168.91	162.64		205.5	257.5	235.3	168.5	277.3	224.3	232.7	290.3	241.4	Contig4788
Contig4820	A	337.24	358.53	298.823	383.103	327.34	400.993	515.59	330.77	381.467	277.203	281.947	314.547	324.733	358.18	358.81	547.88	513.54	469.79		261.2	275.9	218.1	213.1	281.3	225.5	222.1	240.8	209.5	Contig4820
Contig483	A	47.71	31.43	49.7933	58.7433	44.52	44.59	55.935	43.4567	43.4833	36.6767	63.1267	54.1833	57.0033	40.18	63	49.84	49.42	50.81		57.4	55.8	57.9	57.7	60.8	60.1	64.8	53.7	65.7	Contig483
Contig4841	A	137.25	222.69	141.217	137.903	131.48	170.533	345.39	190.26	149.697	128.443	149.667	160.917	214.593	140.877	169.057	204.97	114.2	230.15		101.6	297.9	119.2	199.8	126.3	125.4	77.2	105.4	139.2	Contig4841
Contig4879	A	77.0067	54.17	54.4767	115.337	64.91	77.7	66.08	76.9267	110.95	54.4867	69.72	58.29	67.3233	56.1233	69.75	78.8	108.03	124.56		75.2	110.5	64.9	116.7	79.3	70.3	72.6	70.3	68.1	Contig4879
Contig488	A	78.8667	114.93	111.683	62.91	109.647	160.977	71.205	139.413	53.0967	88.1633	78.9833	88.78	128.76	80.3767	75.6267	108.65	69.93	125.27		88.7	145.9	147.9	123.9	128.6	113.3	57.5	97	73.4	Contig488
Contig491	A	52.6067	22.69	62.5133	80.2067	76.1233	52.1467	61.025	50.18	49.7033	90.95	48.96	40.73	45.2767	40.2733	75.0267	42.82	72.1	116.49		226.6	89.6	60.8	40.6	76.2	42.1	23.1	25.1	30.8	Contig491
Contig4914	A	25.7733	26.31	44.5367	36.1967	32.16	49.3667	42.325	31.4733	27.18	24.1667	43.4467	38.8467	36.32	22.57	48.8933	25.905	43.17	41.83		44.2	33.7	69.5	45.8	51.5	65.2	42.6	39.8	44.6	Contig4914
Contig4959	A	41.5267	37.82	35.1067	39.2367	30.74	40.3667	44.41	28.8133	49.75	30.02	33.7167	31.5767	32.6267	30.8967	34.96	43.545	59.87	41.48		48.1	33.7	44.5	41.7	43.4	40.9	27.1	30.2	31.7	Contig4959
Contig4961	A	36.9933	54.71	59.8367	54.0267	52.2167	39.0167	82.03	58.0133	77.1667	72.3367	46.1067	43.1067	54.4933	57.4033	58.9267	39.31	42.94	43.52		252.1	40.4	317.6	258.4	399.9	271.7	223.5	251.6	141.9	Contig4961
Contig4964	A	246.543	161.13	206.717	249.487	277.06	186.893	273.1	131.577	196.63	264.99	332.293	190.037	169.583	265.087	223.443	160.13	246.54	177.52		59.2	213	56	56.1	50	60.6	79.6	74.7	96.2	Contig4964
Contig4965	A	35.5633	56.35	55.55	34.9833	35.4267	50.6033	41.76	52.15	37.6967	29.0867	30.1867	48.88	66.8533	32.7067	44.2767	50.71	28.09	48.27		23.3	50.8	39.5	54.6	43	36.2	23.8	32.9	23.4	Contig4965
Contig4992	A	123.897	173.63	138.133	99.8267	145.517	196.863	98.445	158.787	177.447	142.457	122.937	140.02	159.373	157.583	147.42	209.265	94.78	204.58		113.1	97.2	147.1	146.4	151.7	149.6	108.1	155.5	133.9	Contig4992
Contig4995	A	13.29	10.87	5.87333	13.7533	13.1633	11.0533	12.845	12.0967	11.47	11.54	15.9367	14.26	8.73	11.6933	19.4	12.545	8.09	11.47		31	11	35.1	38.5	39.6	44.7	26.4	39.1	43.5	Contig4995
Contig500	A	46.3733	57.76	38.16	42.0267	41.28	39.8433	64.665	40.2933	40.4867	36.9133	37.86	30.15	44.1267	37.3033	33.0267	47.2	46.99	51.22		49	42.2	40.3	43.2	45.7	45.3	31.6	37.8	32.8	Contig500
Contig5023	A	346.337	384.94	452.85	353.1	378.493	625.763	397.305	532.887	407.32	376.1	366.11	470.643	522.687	378.233	394.593	618.115	330.45	722.86		194.4	278.2	121	299.4	224	276.5	171	275.6	327.5	Contig5023
Contig5032	A	73.6	25.27	38.8267	46.4967	41.3	25.9067	37.745	62.49	45.1567	23.85	30.52	41.1467	44.1733	22.8667	25.9467	48.07	49.84	20.68		112.2	22.7	71.4	73.5	81.1	89.9	103	94.1	76.8	Contig5032
Contig5041	A	239.223	293.41	178.32	232.757	205.737	292.813	343.325	215.277	238.84	225.227	251.02	206.37	239.453	238.457	208.52	279.24	271.34	271.26		248.2	301.2	223.5	285.4	254	271.5	193.4	229.6	210.6	Contig5041
Contig5046	A	101.383	118.19	100.33	98.09	78.58	128.317	299.22	71.97	114.033	68.38	94.7867	71.84	85.75	101.103	113.247	155.065	136.28	189.29		91.8	153.7	94.8	125.6	88.6	105.5	96.7	78.9	102.3	Contig5046
Contig5050	A	55.8933	86.24	58.5133	81.8467	61.1633	73.68	117.095	63.4233	68.09	58.3167	60.23	74.3367	73.3533	75.17	90.05	93.275	98.56	107.67		119.4	85	108	115.7	109.3	100.9	94.8	98.5	77.2	Contig5050
Contig5060	A	55.1967	50.1	113.207	60.44	74.84	71.51	45.085	43.1467	72.22	53.97	44.3367	50.9667	68.1967	48.6833	50.3167	43.045	51.69	37.46		13.4	29.6	20.6	14.1	17.8	15.6	11	18.7	19.3	Contig5060
Contig5080	A	61.27	64.41	57.88	61.0767	59.1267	59.9767	49.735	45.93	61.7333	62.36	79.97	61.1067	53.8333	52.0167	57.3367	66.39	69.06	51.16		91.2	65.5	90.4	69.3	91.3	83.6	105.6	96.2	89.6	Contig5080
Contig5126	A	36.9333	27.14	33.25	68.6867	56.19	51.5067	94.61	47.83	46.4567	45.3233	73.11	48.8933	40.96	45.6433	73.4467	44.465	91.69	86.48		109.3	70.4	125.7	115.4	133	122.2	120.4	100.9	109.1	Contig5126
Contig5138	A	33.84	24.97	28.47	50.0867	28.5167	33.2767	40.585	33.38	32.7433	32.79	58.44	34.88	38.4533	32.8967	55.8533	31.78	42.8	42.2		78.8	47.8	77.7	75.1	58.8	80.2	80.7	65	80.1	Contig5138
Contig5172	A	96.6067	101.05	65.5567	122.203	101.807	111.173	242.155	90.1667	80.26	74.4467	131.417	100.01	118.6	98.5367	132.527	103.395	82.92	81.37		143.1	102	112.6	113.2	152.7	127.3	149	149.3	130.8	Contig5172
Contig5196	A	93.6667	100.93	84.4767	95.22	96.41	99.04	126.18	77.7433	74.9333	70.4733	87.52	82.17	86.86	82.7633	83.69	100	71.98	59.87		72	69	67	69.3	74.9	77.9	77	72.5	69	Contig5196
Contig5208	A	15.2833	2.29	24.1067	36.6867	24.8467	32.0533	11.74	11.77	13.1733	35.34	31.3667	22.0933	9.89667	26.97	13.63	9.17	16.4	20.28		9.7	5.3	7.1	17.9	9.1	18.4	12.6	10.6	25.2	Contig5208
Contig5224	A	143.583	132.26	171.01	101.683	128.28	111.097	58.76	78.9233	92.95	122.613	110.947	101.187	112.537	118.18	65.66	100.715	35.32	47.94		31	96.1	23	38	23.9	34.4	22.6	30.8	35	Contig5224
Contig5234	A	10.2433	13.13	11.46	9.56	15.8067	9.49667	14.62	8.07	9.96	12.9633	11.6033	9.80333	10.0133	10.9633	8.93667	8.405	13.3	7.91		15.2	10	14.7	14.6	28	20	16.4	19.9	18.1	Contig5234
Contig5258	A	22.65	21.19	24.36	24.1867	22.8733	25.2067	29.925	27.4567	24.2	17.5267	20.69	22.89	27.8767	20.5733	23.09	27.205	33.33	31.51		30	22.9	31.4	27.8	32.2	27.4	30.6	31.1	24.4	Contig5258
Contig526	A	77.2967	81.74	85.6433	106.597	104.75	109.44	113.54	165.757	100.707	88.5133	92.6467	90.9567	111.197	93.42	101.403	120.37	73.19	125.61		128.5	68.6	154.9	160	157.6	160.2	117	123.1	120.5	Contig526
Contig5273	A	50.01	48.35	44.8133	36.3867	37.0533	53.95	47.695	58.0067	58.54	30.6533	20.6	40.09	34.18	23.6033	27	68.51	114.47	84.82		11.6	37.9	14.7	16.1	20.7	10.8	7.9	11.2	9.1	Contig5273
Contig5277	A	137.87	145.2	165.477	187.797	191.84	145.76	140.17	122.297	153.8	233.54	221.137	160.887	158.977	143.153	182.093	113.4	169.3	102.52		536.8	161.3	359.3	262.5	336	318.3	309.6	308.4	296.9	Contig5277
Contig5282	A	299.74	353.31	301.337	302.403	269.727	313.123	686.265	341.053	248.753	249.967	187.937	301.247	300.66	309.607	370.363	268.135	223.87	248.23		282.8	343.6	312.1	323.8	347.3	319.7	301.4	291.8	166.3	Contig5282
Contig5290	A	26.6233	29.58	20.5167	28.4167	28.4733	30.66	25.14	25.72	30.91	28.2067	31.3467	22.83	27.47	33.15	30.11	27.29	36.02	24.9		58	30.6	58	50.4	61.7	64.5	54.9	53.7	51.6	Contig5290
Contig5298	A	59.1867	52.37	66.4633	67.76	49.4133	52.5367	73.37	73.09	77.8167	66.3133	43.1367	49.65	48.3133	66.6633	68.12	55.38	66.15	34.65		132.6	37.6	143.3	122	140.4	150.3	225.6	190.3	130	Contig5298
Contig5325	A	126.567	155.17	116.517	150.037	166.417	129.807	102.845	72.94	94.2167	114.767	205.903	115.207	126.043	127.82	133.053	95.36	99.83	67.35		220.9	116.3	186.5	150	189.4	184	229.3	203	217.5	Contig5325
Contig5327	A	30.8633	37.11	25.3767	35.85	27.5833	37.86	34.115	43.9067	41.2733	33.3433	32.9033	30.0933	51.62	35.26	29.8233	42.965	61.14	212.03		82.4	297.8	94.3	140	84.7	122.9	48.9	41.5	48.9	Contig5327
Contig5333	A	101.727	49.39	109.633	68.44	92.1133	120.487	167.155	105.397	115.743	78.6267	78.07	107.517	89.73	118.183	67.9567	146.725	197.21	207.78		37.8	77.9	47.5	37	38.8	51.1	56.1	53.7	78.2	Contig5333
Contig5334	A	88.96	81.33	67.83	60.2433	55.8233	78.04	92.685	94.9467	73.4633	60.1333	59.7633	71.67	83.8133	75.0667	50.5667	111.58	56.89	69.55		45.9	63.6	35.9	49.2	44.6	49.7	33	42.7	32.8	Contig5334
Contig535	A	38.59	68.92	24.41	32.27	34.8	43.1933	25.37	33.26	47.6267	56.9433	40.6633	38.7367	27.04	47.8767	39.1967	35.57	59.13	38.27		104.5	24.1	94.5	79.8	81.1	95.8	114.8	99.6	91.8	Contig535
Contig5384	A	129.86	163.7	111.08	110.2	100.09	104.843	95.21	112.617	115.993	101.72	93.6467	106.007	130.03	96.63	113	178.025	123.72	154.09		160.4	106.1	89	118	121.7	127.7	76.9	98.6	77.5	Contig5384
Contig5417	A	30.5967	39.04	33.5767	48.7633	41.22	51.1067	36.81	28.5467	50.3967	50.5733	59.38	46.47	34.2033	34.9633	45.7567	16.61	46.64	22.14		81.4	32.5	82.1	58.4	73.9	75.4	92.8	69.5	84.1	Contig5417
Contig5429	A	90.9867	91.94	119.073	132.993	108.183	113.937	84.99	115.283	91.2967	78.22	112.16	107.397	155.627	79.3367	105.43	117.035	89.83	118.32		58.4	87.6	89.1	109.9	75.7	83.1	45	61.2	83.3	Contig5429
Contig544	A	422.13	527.08	113.03	361.07	303.443	280.437	253.35	254.397	220.507	380.993	409.687	414.19	177.053	250.877	211.937	312.54	48.89	79.61		73.5	516	38.2	120.9	119.4	52.6	27.2	108.7	105.2	Contig544
Contig5441	A	57.8567	98.03	43.2133	64.0767	90.8633	55.2733	46.145	23.8633	38.2467	34.18	70.6667	52.2233	45.7733	45.1633	40.25	37.705	24.83	18.09		34.6	34.3	29.3	24	38.6	27.1	37.7	34.8	38.4	Contig5441
Contig5510	A	17.9767	4.45	16.82	18.59	19.99	15.9367	21.105	18.0667	14.5767	15.13	22.7567	19.6467	13.1733	16.2533	19.1567	19.165	21.57	20.53		24.9	18.8	28.8	21.2	27.7	27.4	31.5	19.5	31.6	Contig5510
Contig5523	A	153.673	183.51	166.74	105.667	155.08	128.873	67.02	66.5867	108.3	110.5	89.1433	115.047	102.98	116.987	65.8533	131.19	129.76	127.5		36.7	92.1	30.8	37.2	42.5	39.1	39.2	27.4	39.5	Contig5523
Contig5539	A	25.1033	45.94	23.9067	35.1767	18.2433	63.8233	68.905	47.31	45.08	32.4133	31.5933	51.4467	42.76	39.44	56.5167	49.61	24.54	56.54		32.1	70.9	40.1	49.9	29.9	51.7	39.1	35.5	37.5	Contig5539
Contig558	A	99.57	93.53	120.027	127.483	102.69	121.197	211.755	158.543	108.473	83.41	122.373	111.703	146.487	112.27	159.773	109.57	101.76	179.33		127.1	169.7	137.9	203.5	132.9	147.4	113.7	101.7	144.1	Contig558
Contig5594	A	72.7133	63.04	68.8233	59.79	60.9333	59.9333	52.42	69.9867	58.31	53.6833	63.8267	58.3267	57.6167	60.6533	61.8933	63.575	31.1	45.37		103.3	52.1	132.1	76.7	106.4	100.5	91.2	103.6	101.1	Contig5594
Contig5603	A	93.6033	152.83	78.1567	114.48	100.92	98.4567	188.935	71.1267	90.9767	70.3933	108.963	73.7433	84.4033	99.4533	120.483	145.405	81.84	95.79		151.2	131.2	128.9	165.7	145.5	132.3	134.6	112.7	128.2	Contig5603
Contig562	A	137.637	44.5	124.25	112.707	161.42	105.783	269.405	118.367	112.4	89.4067	104.33	168.427	117.53	191.547	78.8033	184.545	301.84	274.75		94.1	115.4	82.7	79.8	40.8	59.5	123.7	110	85.5	Contig562
Contig5632	A	16.11	13.53	15.6267	20.6433	21.5967	23.7567	18.85	21.2567	12.48	14.0067	26.8967	16.07	27.77	18.1067	23.4	16.36	9.62	16.11		59.4	26.1	61.6	48.1	55.2	53.2	65.8	50.5	52.6	Contig5632
Contig5636	A	82.9967	229.47	81.1933	154.74	86.1867	98.09	94.27	98.68	69.7133	70.4533	131.107	78.2867	95.1733	79.3167	121.077	95.44	83.5	54.36		115.1	96.6	84.6	119.9	117.5	96.2	126.5	124.2	112.6	Contig5636
Contig5678	A	20.0933	22.12	18.95	26.43	26.41	22.8967	21.365	25.8367	22.7833	21.1533	26.87	23.11	26.32	25.4633	25.6833	19.355	31.37	23.73		46.8	24.8	51.2	40.8	55.7	48.6	40	45.2	46.3	Contig5678
Contig5691	A	17.5333	21.87	24.82	15.0067	15.5133	17.3033	17.565	22.25	16.4267	19.3067	17.2	14.7633	19.5567	15.72	13.1833	16.865	13.14	12.2		13.1	10.7	16.5	13.5	14.5	14.9	11.7	13.2	13.2	Contig5691
Contig5704	A	37.9767	40.64	35.4167	57.3867	45.0233	43.69	44.445	45.8633	34.24	37.6233	57.25	44.58	49	43.21	46.2	41.24	30.06	25.76		85.6	32.5	110.7	81.7	97.8	98.3	90.4	92.2	91.4	Contig5704
Contig5714	A	65.17	106.4	53.2367	69.1933	64.47	76.7733	61.68	57.15	61.1167	61.5833	70.8233	61.0833	85.83	59.06	61.4733	78.805	96.24	67.44		73.3	70.1	53.1	60.5	75.6	60.6	65.7	79.6	59.2	Contig5714
Contig5735	A	65.5867	91.97	63.5867	39.0867	44.68	36.1133	21.585	32.7167	47.0567	33.33	40.1167	40.4967	46.4567	33.9933	32.72	27.89	50.5	11.12		41.8	29.4	30	34.3	37.1	38.1	44.4	47	42.9	Contig5735
Contig5740	A	19.9967	26	10.3667	20.3	18.26	11.8667	18.18	9.94	13.92	9.10333	20.5867	14.28	15.4367	11.5933	13.7567	12.995	18.68	11.6		31.9	15.7	13.9	13.3	27.2	18	28.2	20.5	16.8	Contig5740
Contig576	A	15.1467	21.65	20.6533	26.11	29.09	18.04	14.325	23.4667	20.1267	31.86	30.5667	20.7033	24.59	18.8633	33.8667	10.455	16	7.43		102	14.2	131.8	84.5	115.9	110	118.5	116.6	119.3	Contig576
Contig5809	A	301.937	313.13	322.603	194.097	294.593	262.05	103.825	140.287	256.073	392.057	288.953	213.317	227.11	266.443	115	208.085	172.56	136.69		102.5	133.2	122.9	79	108.4	109.6	126.9	150.6	155	Contig5809
Contig5821	A	99.25	93.97	110.37	74.98	96.8533	95.6033	87.265	73.3033	72.0467	97.6	95.16	77.0033	77.2067	83.3267	79.0167	64.925	32.36	26.21		31.4	50.4	37.2	29	30.8	36.5	44.5	41.5	52.6	Contig5821
Contig5832	A	36.1933	46.4	48.8833	44.5067	41.3367	58.25	27.96	52.87	38.47	39.67	57.5167	48.1467	54.6533	32.22	21.15	35.345	40.4	31.46		54.9	28.9	69.9	38.7	50.1	58.6	45.3	51.5	80.2	Contig5832
Contig585	A	32.46	28.47	24.3333	35.96	40.4433	34.1433	13.61	30.5133	32.42	28.6567	40.03	39.0333	20.5033	34.26	34.29	35.105	68.7	40.24		40	35.3	29.4	40	26.9	31.7	32.6	29.4	31.7	Contig585
Contig588	A	93.3	88.86	65.59	92.25	84.6133	82.6867	142.34	68.1933	101.08	83.9367	73.9167	76.04	72.0533	97.8733	65.81	91.935	67.27	97.96		99.6	88.1	103.8	97.7	99.3	113.1	109	93.1	94.5	Contig588
Contig5908	A	27.95	30.22	29.7567	24.7133	26.5867	20.2933	12.035	20.8433	18.9967	25.15	23.0567	19.9233	29.2133	16.6767	17.5667	16	30.31	9.94		33.3	19.2	39.7	26.4	35.8	32.7	37.9	26.4	27	Contig5908
Contig5910	A	10.43	5.11	8.04333	11.3567	21.62	13.2467	7.51	13.27	14.3267	16.88	12.4767	15.9133	9.79667	12.1467	17.5533	12	3.04	6.48		32.5	5.9	37.5	26.1	41.6	39.4	45.3	37.3	40.2	Contig5910
Contig593	A	65.2267	94.8	84.5767	74.5	72.6	70.3067	68.245	61.09	64.7467	62.63	84.0033	66.9967	64.7467	58.72	76.6367	62.44	48.33	47.72		102.8	53.5	106.4	104.3	92.4	100.3	117	123	139.4	Contig593
Contig597	A	81.9967	53.72	68.12	109.037	93.4033	64.0433	117.785	83.4033	84.54	71.4667	112.167	76.9367	84.18	79.1233	126.343	74.86	111.43	143.49		172.1	149	172	193.2	165.4	177.8	168.9	140.9	190.1	Contig597
Contig5974	A	37.9467	29.35	35.1367	36.7733	37.84	32.0767	29.2	29.2633	33.7533	34.3733	31.86	31.0233	34.6967	32.5233	33.0033	32.72	44.92	35.62		50.6	44.7	45.5	39.4	46.5	43.1	50.1	45.6	47.2	Contig5974
Contig5977	A	52.3467	38.03	45.2133	29.57	33.2233	45.8933	32.22	58.6567	49.5033	38.34	34.4	50.6533	54.7	41.46	41.7367	51.385	21.67	51.13		26.6	40.2	25.2	31.6	24.7	28.9	21.3	25.7	23.6	Contig5977
Contig5980	A	39.61	53.37	24.6567	47.46	41.6567	39.3767	30.12	42.5333	30.6767	23.8333	40.3967	33.67	43.4533	26.0367	39.82	42.315	8.34	18.69		66.8	43.6	40.1	59.5	34.4	56.3	43.6	66.3	46.4	Contig5980
Contig5984	A	55.0633	72.78	45.8433	59.7133	54.12	53.9667	47.74	47.7033	51.4467	50.26	64.93	56.0933	77.6367	52.67	50.5233	60.075	49.5	36.92		106.3	56.4	78.2	69.3	101.5	82	80.5	97.3	87.2	Contig5984
Contig606	A	73.9467	102.95	73.43	73.9167	76.8967	84.47	70.4	88.1	77.66	78.1433	74.2667	73.51	74.2633	81.4267	67.0567	83.18	47.27	61.63		96.2	85.3	94.3	104	87.3	101.7	93.3	99.9	93.8	Contig606
Contig607	A	248.717	453.72	256.38	223.803	304.497	290.637	302.65	155.84	159.813	232.48	282.443	235.783	202.403	201.79	159.39	193.44	132.68	93.59		131	180.9	114.7	102.4	114.8	111.3	130	130.2	160.7	Contig607
Contig609	A	37.17	23.83	29.4	35.3267	27.0933	31.11	23.09	23.0133	26.66	24.4667	14.0733	33.01	23.69	28.1	23.1233	37.19	59.95	52.54		28.6	32.8	32.5	28.6	32.5	29.1	26.9	23.5	13.5	Contig609
Contig610	A	59.0267	39.91	56.8733	64.6933	70.21	56.5333	88.29	57.9833	60.3633	56.7533	67.27	61.9833	62.16	55.5767	74.4133	53.165	64.95	84.68		120.1	80.5	107.5	109.4	100.8	112.2	91	77.8	101.6	Contig610
Contig6102	A	104.723	96.24	128.28	68.8933	91.6267	72.7533	72.37	157.713	104.283	96.1367	121.167	137.01	150.907	109.433	156.643	96.545	61.98	134.2		72.7	148.4	118.4	81.3	75.4	96.4	83.3	97.4	108.8	Contig6102
Contig6171	A	30.9167	147.21	23.1567	50.62	43.84	12.5033	1.945	6.22667	16.2833	22.2033	29.1	9.81333	4.46667	12.9	14.4367	8.595	17.41	40.91		97.6	33.9	83.2	60.6	79.6	70	129.6	84.2	115.6	Contig6171
Contig620	A	223.717	208.78	298.453	247.17	208.783	128.217	95.13	91.3933	154.69	219.097	221.73	129.987	138.78	144.837	127.62	128.325	209.64	103.33		61.3	104.4	188.6	141	53.6	249.2	52.4	53.7	64.1	Contig620
Contig6200	A	33.2367	32.17	25.5167	30.18	29.4833	29.6167	15.865	26.5667	26.1067	36.2867	34.3	26.5833	23.25	23.2567	22.3133	18.055	25.04	9.28		49	18.1	50.7	32.5	50.2	47.7	59.6	56.7	44.7	Contig6200
Contig6308	A	36.3433	51.48	51.3067	60.4667	19.6667	24.2467	12.685	58.1233	40.62	39.6833	58.7167	52.84	45.64	48.4567	39.6367	51.195	26.19	18.3		88.2	36.8	102.1	121.9	71.2	73.9	82.3	92.8	84.9	Contig6308
Contig6311	A	50.0267	85.76	35.54	51.6	47.6533	45.39	28.325	41.96	51.1	35.1067	47.59	45.31	47.85	39.23	48.16	38.425	47.91	36.99		72.5	48.9	51.5	63.8	64.6	54	52.3	54.6	59.7	Contig6311
Contig6362	A	50.0533	23.8	87.8267	88.2133	61.4333	69.7867	121.835	87.5167	116.357	58.6533	59.59	71.7433	70.1167	65.9333	64.3867	77.56	60.91	133.9		52.7	71.3	60.8	67.5	61.4	64.7	35.3	48.5	42.2	Contig6362
Contig6416	A	43.6867	50.31	30.2133	34.4633	28.9767	42.28	43.935	24.1433	38.76	33.13	32.1833	31.8433	29.4967	34.2433	37.34	48.13	58.55	43.2		48.2	42.8	36.7	40.8	44.8	46.6	31.5	38.2	24.5	Contig6416
Contig6424	A	60.2433	81.28	44.93	51.6833	70.22	65.07	31.325	46.45	49.6733	60.9733	81.0333	40.9467	46.5367	67.3933	60.1733	42.37	49.17	16.15		94.1	47.3	95.5	72.6	99	90.5	63.2	89.5	85.5	Contig6424
Contig644	A	112.52	85.12	253.33	183.593	108.66	124.04	117.655	147.61	156.133	225.037	250.383	114.393	233.88	232.9	114.067	146.045	152.22	410.49		40.5	630.5	54.1	159.3	72.8	56.3	33.3	48.8	117.9	Contig644
Contig6489	A	99.4	146.84	177.897	110.723	121.79	107.693	86.3	113.447	97.9267	141.577	126.01	131.573	129.25	101.547	126.473	112.78	139.21	98.89		184	121.1	276.5	166.8	231.4	185.1	198.4	268.4	193	Contig6489
Contig65	A	27.6467	24.42	17.1033	29.61	23.1833	22.6733	29.385	20.2167	28.2067	24.88	28.0567	21.0033	22.62	24.3433	23.03	31.71	33.51	41.32		47.9	36.4	44.7	40	49.7	46.1	32.6	32	33.2	Contig65
Contig6501	A	19.77	8.03	17	17.6033	16.9733	14.66	22.58	15.4967	13.9067	11.78	14.7167	11.27	13.2533	9.46667	16.4933	13.96	14.45	12.43		27.6	12	24.3	20.1	27.2	23	13.3	17.2	19.8	Contig6501
Contig6513	A	100.64	99.33	91.12	102.4	82.72	96.5967	99.17	117.67	109.5	66.4633	78.61	78.7467	132.957	92.1	80.73	119.025	144.3	115.62		57.8	108.9	44.1	61.7	68.5	58.3	46.4	42.7	34.8	Contig6513
Contig6522	A	37.6167	36.06	37.93	43.3667	45.2533	41.8	47.345	41.6833	39.1767	32.2167	37.8033	34.3967	47.4867	37.4433	39.2633	42.43	50.8	46.85		101	49.5	89.9	76.4	109.2	97.1	73.3	69.2	64.5	Contig6522
Contig6535	A	18.85	18.4	14.3467	18.7967	19.38	16.93	18.71	17.9067	23.47	17.5167	19.2233	17.6867	19.49	21.4733	21.2233	19.72	27.07	23.54		53	20.1	47.7	43.3	50.9	47.4	53.1	41.2	45	Contig6535
Contig6543	A	153.833	138.39	106.19	68.3567	115.81	84.06	63.55	82.2467	64.0733	78.47	108.83	86.7833	91.6567	76.1433	62.8533	73.195	28.44	20.51		51.5	93.3	56.9	38.6	36.1	42.6	47.9	52.5	53.4	Contig6543
Contig6581	A	29.6933	26.86	23.8467	35.17	32.3267	27.0333	27.495	28.8967	26.97	27	17.8067	23.13	30.5967	30.8767	30.7767	31.87	24.74	34.43		58.2	37.9	49.4	51.5	62.4	52.4	55.5	43.8	24.4	Contig6581
Contig665	A	136.68	117.58	95.82	105.163	107.787	86.8833	101.51	79.1267	124.003	127.59	100.357	74.73	76.6933	118.093	86.6467	84.6	96.78	71.65		129.9	89	99.4	82.3	104.8	113.3	127.8	103.1	99	Contig665
Contig6709	A	44.5	35.13	59.2567	51.7	91.1967	58.16	89.99	55.63	66.9533	70.4167	54.77	58.0233	70.5133	63.3467	68.1633	54.92	65.73	62.57		42	127.6	43.7	93.7	95.6	50.2	39.8	49	55.2	Contig6709
Contig6716	A	43.6067	27.89	42.04	30.0433	31.56	45.85	28.315	35.8867	34.5367	25.2133	44.68	28.01	28.1333	23.99	29.0533	43.55	33.32	51.93		36	53.8	40.5	32.6	37	43.1	37.1	30.9	41.8	Contig6716
Contig6748	A	75.89	101.59	44.8	77.7333	55.2867	85.0167	60.06	53.7067	76.4667	67.4633	91.9467	65.31	71.1167	73.7767	65.2367	80.63	43.85	45.87		155	59.5	103.2	100.2	105.4	134.3	146.2	158.8	138.3	Contig6748
Contig6763	A	38.55	30.12	22.2833	33.54	25.2167	26.4967	42.845	62.7533	23.6233	54.9233	43.27	42.3533	38.72	37.1167	26.32	23.505	44.09	23.12		48.2	22.4	24.7	25.6	37.7	28.8	7.3	25.4	13	Contig6763
Contig6779	A	15.5733	22.7	17.3267	13.6367	12.8733	20.3367	10.615	24.6667	13.8333	13.7467	15.3867	10.5133	21.8033	13.3533	11.7533	14.935	7.56	8.57		17.8	10.1	20.6	13.2	19.5	22.9	15.1	16.4	10.2	Contig6779
Contig6803	A	75.9167	52.68	79.3	64.0367	84.87	67.38	47.895	47.9933	72.4633	45.2233	71.21	60.4067	53.4233	60.7167	60.7667	66.27	39.29	68.53		110.5	69.2	93.3	70.8	107.7	79.5	88.7	51.8	68.2	Contig6803
Contig6810	A	28.9933	16.09	23.6233	23.19	33.1467	27.9567	15.83	35.92	24.2933	34.1033	28.97	25.6567	26.8967	27.6533	28.4567	23.47	32.52	19.68		62.6	25.4	52.7	48.1	55.7	55.2	43.4	46.5	49.3	Contig6810
Contig6856	A	11.98	20.15	9.78667	10.83	10.1167	8.78667	2.87	5.50667	9.33667	6.20333	13.0367	8.24333	5.93333	4.66	8.25	5.3	22.04	7.11		20.5	9.9	16.2	11.9	15	14.7	19.5	12.9	13.4	Contig6856
Contig694	A	32.1867	40.58	15.12	34.34	31.2833	25.88	31.695	22.8833	36.08	24.0767	34.2833	28.6933	33.61	26.09	29.6067	33.545	43.27	28.46		37.2	35.3	21.5	35.7	33.4	33.7	45.9	36	45.8	Contig694
Contig7001	A	22.2267	34.6	26.0467	25.5333	22.99	23.4167	13.715	19.4933	28.9567	33.87	23.3767	21.4467	20.53	21.0333	21.3433	17.12	35.89	16.35		102.1	23.2	58.1	37.4	62.3	61.1	36.3	49.8	38.4	Contig7001
Contig705	A	91.7533	80.28	79.9567	133.07	104.963	73.5933	110.62	74.8067	88.7767	98.46	130.433	84.64	83.8833	96.6667	119.1	80.385	167.96	102.96		201	105	189.3	153.4	178.9	181.8	207.9	194.1	208.4	Contig705
Contig7056	A	28.9533	31.66	33.9367	30.4167	27.9333	29.89	32.285	36.9567	33.9433	28.72	15.2333	28.52	34.8133	34.3033	29.35	40.26	47.76	45.15		52.3	40.6	41.1	45.8	44.1	41.2	38	48.5	17.5	Contig7056
Contig706	A	71.34	64.67	59.4267	51.56	69.01	67.37	59.395	90.0633	64.18	65.0467	60.6767	48.7833	60.86	61.3667	56.65	58.275	44.12	34.89		78.1	46.7	91.7	69.6	96.9	96.1	88.1	95.3	83.6	Contig706
Contig714	A	35.7	27.65	39.7367	37.36	34.76	36.92	34.315	41.2833	37.07	30.1267	35.05	30.4467	46.0433	30.2933	36.8867	43.355	35.31	48.37		48	53.9	44.4	56.3	49.5	46.4	45.4	41.7	47.9	Contig714
Contig715	A	26.1933	18.34	48.5933	26.55	27.8133	37.9467	30.46	54.74	29.1367	23.6433	27.6067	35.1667	36.8533	26.8767	34.1633	40.23	22.28	39.17		22.2	42	30	37.4	27	28.7	22.6	18.9	22.9	Contig715
Contig7204	A	11.3	18.47	17.99	15.4967	16.47	20.16	9.83	17.16	9.57	27.3867	7.5	10.71	38.3033	11.6067	17.9233	12.27	45.99	6.46		25.8	9.2	15.9	9.9	16.6	15.5	22.3	24.8	5.5	Contig7204
Contig722	A	131.057	191.52	157.567	194.893	154.34	222.557	261.065	205.387	155.717	133.127	202.917	175.047	193.127	169.657	241.24	181.18	98.17	159.2		145.8	229.9	143.3	216.7	171.4	161.1	147.8	171.2	169.1	Contig722
Contig724	A	90.7733	105.77	112.82	115.017	106.89	91.1767	130.835	70.3833	74.47	74.04	111.97	80.53	87.9667	83.96	89.1933	97.355	113.53	79.99		70.8	74.1	67	68.7	65.8	65.3	54.4	61.3	67.7	Contig724
Contig727	A	91.5833	75.98	123.163	101.24	105.8	96.9333	91.195	96.53	83.7067	96.4333	87.91	85.03	111.803	100.323	75.92	108.36	128.74	161.53		101.5	89.1	98.1	76.5	93.6	93.9	91.4	84.4	79.7	Contig727
Contig730	A	71.8433	77.58	79.3367	95.0833	58.4433	108.593	98.74	152.027	76.4333	57.2833	80.3333	81.4767	124.46	81.7033	99.5267	100.325	62.83	76.84		90.1	66.8	94.8	131.6	104.6	102.4	73.9	96.3	73.3	Contig730
Contig7323	A	14.88	14.84	8.29667	22.6833	9.29667	12.82	7.44	8.81667	14.6833	8.52	8.86333	7.47	21.78	9.71333	10.7933	12.03	19.54	52.71		7.3	18	18.1	15.9	10.3	13.4	8.6	10.6	8.4	Contig7323
Contig742	A	22.5233	18.43	32.19	25.5767	31.9567	35.3	28.67	30.51	21.9933	23.9767	26.14	22.5133	25.8267	24.07	35.24	23.895	17.99	31.03		37.7	26.9	47.3	51.3	44	55	35.8	37.2	46	Contig742
Contig744	A	46.6667	31.29	48.3267	45.7067	53.72	49.4633	88.985	59.5667	56.37	48.1067	51.4467	52.6233	52.2433	46.7767	57.3033	57.21	46.16	80.95		130.4	62.4	155	145.4	127.6	146.5	117.4	89.8	133.5	Contig744
Contig748	A	14.3633	12.06	10.9633	23.1767	17.4567	21.2267	15.905	12.09	40.3933	13.9967	12.6233	14.37	13.8	11.8233	16.8	22.205	17.9	45.07		18.8	25	21.1	30.5	25.2	26.3	17.1	22.4	22.1	Contig748
Contig7515	A	82.95	77.74	59	49.31	48.89	56.7467	49.26	97.2933	54.0767	51.9167	50.3067	57.34	108.543	45.6567	44.6367	64.37	25.54	50.44		46.3	70.2	34.3	34.7	37.3	35	24.6	27.6	30.4	Contig7515
Contig7547	A	113.557	90.65	46.0233	228.637	28.7533	155.99	204.585	220.247	303.257	202.467	88.38	373.657	144.677	109.893	152.647	253.865	146.89	56.13		12.8	47.4	15.3	39.6	11.4	28.2	48.6	28	23	Contig7547
Contig7580	A	44.0067	75.37	24.35	50.8933	23.28	32.8533	10.76	22.77	27.2367	21.1267	23.19	15.1233	29.2633	29.0167	25.5667	28.645	91.93	35.08		94.3	23.8	51.5	77.5	42.8	56.6	55.6	90.8	43.7	Contig7580
Contig7597	A	563.51	448.22	760.753	539.29	797.17	533.89	222.145	319.143	464.147	836.08	576.643	448.937	431.337	590.977	284.77	269.44	369.08	325.54		126.7	242.3	181.5	97.1	134.4	147.5	138.6	167.5	239	Contig7597
Contig7598	A	163.367	76.06	166.66	74.96	177.6	102.03	101.445	100.91	118.813	178.127	158	164.947	107.983	169.323	90.0167	105.61	88.4	113.09		18.3	104.4	38.9	25	23	25.4	23.4	32.4	49.9	Contig7598
Contig7621	A	49.3833	39.66	59.17	62.6133	58.1933	60.4333	72.97	45.9767	47.7833	54.1467	58.0333	45.01	50.93	47.5233	54.3367	47.57	64.7	74.14		113.9	57.5	86.5	92.6	102.7	101.8	82.4	73.6	69.9	Contig7621
Contig7636	A	122.863	108.85	61.4033	88.3733	69.8267	107.657	96.415	170.643	117.49	93.1	31.25	96.9633	107.667	118.643	108.317	143.33	90.53	98.81		51.7	74.2	49.3	66.5	51.3	54.7	48.9	67.1	28.7	Contig7636
Contig770	A	75.1767	165.35	111.95	118.21	144.373	139.893	149.755	146.157	114.493	89.76	121.387	108.827	137.827	120.8	136.603	139.345	98.45	83.74		60.7	124	97.5	109.3	125.7	87.1	77.2	84.7	80.6	Contig770
Contig774	A	77.96	81.98	58.81	54.5133	71.7467	46.76	67.86	48.26	55.9833	67.9567	75.6267	66.95	52.9767	65.4333	69.0633	69.39	68.57	47.83		56.8	83.7	60.3	43.6	45.3	53.3	56.8	49.9	60.8	Contig774
Contig7760	A	489.477	675.38	487.823	585.01	408.087	786.15	2230.53	615.987	568.193	460.623	549.547	492.883	464.697	495.013	762.487	524.34	661.79	623.29		837.1	568.7	859.3	1013.6	940.9	853.6	653.1	818.7	677	Contig7760
Contig7765	A	199.393	107.16	85.3567	132.68	138.833	136.477	314.375	131.063	228.593	162.647	85.61	222.527	114.41	219.367	95.2067	315.745	765.1	1152.76		53.2	82.1	27	32.7	28.6	42.5	52.9	95.9	87.2	Contig7765
Contig7807	A	19.77	25.28	15.6633	34.65	22.4933	29.4367	34.185	29.4833	23.3633	25.69	23.2767	24.2133	34.6533	21.3633	33.2	28.345	38.12	41.45		52.3	30.7	48.5	71	63	65.3	50.5	55	38	Contig7807
Contig7829	A	39.16	17.43	85.4433	75.5533	73.28	145.257	55.455	77.8167	89.1233	62.0967	59.3367	71.6167	75.0867	41.34	89.5533	112.92	69.91	307.01		14.9	70.6	54.4	75.7	40.8	57.1	23.9	25.1	44.2	Contig7829
Contig7842	A	39.3367	33.18	27.51	37.0467	30.49	37.86	27.395	41.4567	30.15	28.48	28.2433	30.3967	35.33	25.9267	27.7167	40.875	32.82	37.88		36.2	24.3	28.7	43.2	41.7	39.8	24.3	33.1	31.7	Contig7842
Contig7844	A	30.26	39.51	37.3967	26.34	33.5133	20.66	21.605	20.6267	21.74	25.6033	19.6033	29.4	38.79	21.8233	36.2867	33.06	66.61	51.16		19.6	26.9	9.1	15.9	10.5	13.8	17.1	13.9	12.1	Contig7844
Contig7862	A	89.56	122.4	71.9867	97.0533	77.7567	75.1433	80.725	72.0433	69.01	72.4133	39.3033	70.9467	91.6633	65.34	70.38	88.755	85.71	76.5		129.7	65.1	108.1	90	120.4	105.9	91	124.4	46.2	Contig7862
Contig7867	A	78.77	75.99	125.36	68.2067	92.31	61.5633	43.635	59.4933	66.29	81.99	91.6967	69.91	82.6567	61.4633	55.6767	43.845	129.93	40.71		66.8	46.4	97.4	53.1	54.7	75.8	106.4	105.8	99	Contig7867
Contig7881	A	228.717	216.59	227.37	256.933	235.803	277.12	197.845	350.477	216.513	153.68	85.7367	205.82	321.807	213.623	219.357	314.265	376.05	280.56		160.6	180.1	197.8	176.9	186.7	180	145.5	154.2	77.2	Contig7881
Contig7908	A	80.3733	124.3	100.033	96.6133	60.4967	141.327	121.425	143.34	71.8067	54.29	51.57	96.68	147.027	80.6767	57.3267	183.885	122.61	114.19		56.5	55.3	74.4	66.6	50.9	77.4	46.3	82.2	41.8	Contig7908
Contig791	A	38.9867	22.13	36.1433	48.49	49.0833	43.31	54.09	55.42	42.5967	41.3767	45.1333	45.61	55.0167	40.06	62.6733	46.06	38.13	78.86		84.7	69.9	86.6	97.8	87.8	94	73.5	68.9	84.9	Contig791
Contig7911	A	65.5067	56.67	40.1467	66.3967	52.3	42.4367	55.78	30.4333	44.5533	50.8867	79.5967	45.0367	37.1333	49.97	45.57	38.57	58.15	42.66		45.9	57.6	45.9	52.4	49.5	47.4	42	48.6	49.6	Contig7911
Contig7943	A	39.3367	28.66	72.5833	23.1567	13.2767	36.6433	7.065	53.1033	11.2433	8.66	14.01	9.16333	14.3867	12.7767	7.41333	9.05	16.34	8.18		7.7	10.2	22.4	4.8	6.3	17.4	5	4.9	7.4	Contig7943
Contig796	A	48.84	36.04	33.7833	41.1967	46.3933	46.4933	51.12	42.1533	52.3067	37	41.22	39.56	40.14	41.59	43.9533	54.815	52.41	66.34		39.6	43.2	42.9	41.4	46.9	46.5	35.3	35.9	37.7	Contig796
Contig7977	A	77.63	80.07	85.4	68.52	95.5467	92.5267	48.1	94.07	62.7433	89.11	91.47	83.7767	90.38	82.2933	37.52	64.245	99.17	75.69		182.2	118.8	185.7	114.6	177.9	171.6	151.5	157	127.2	Contig7977
Contig8007	A	24.5067	22.82	24.4633	26.3433	22.6867	21.1067	16.63	24.7567	20.99	17.1633	27.4933	20.47	23.2233	20.7933	18.7467	22.28	33.04	19.54		31.6	21.8	33.6	28.7	35.6	29.7	27	28.1	31.8	Contig8007
Contig8030	A	245.433	165.26	73.8	87.42	107.993	95.27	110.45	145.837	86.24	60.1533	62.8267	129.973	142.45	229.27	37.9733	592.885	191.45	476.98		10.3	117.1	8.1	28.9	16.3	11.2	8.5	7.1	17.8	Contig8030
Contig8050	A	66.3733	61.77	77.6633	70.9667	62.3667	96.32	89.22	107.873	82.9233	48.5633	70.79	90.6267	77.55	66.4133	105.237	81.94	42.12	103.07		59.7	89.7	67.1	123.4	80.5	92.3	39.2	47.9	61.6	Contig8050
Contig8109	A	15.1533	12.9	11.66	13.9767	12.38	12.2033	13.54	10.33	10.1167	10.38	15.98	13.4933	15.3567	10.8	10.5167	14.575	19.73	16.12		97.1	13.5	38	39.1	68.2	52.1	34.1	30.5	32.6	Contig8109
Contig812	A	100.537	99.37	122.2	83.1633	114.557	89.1733	81.015	67.94	76.27	87.5667	92.2467	92.27	84.1533	80.8367	64.3067	94.945	112.74	74.33		40.3	49.7	43.8	37.2	45.5	40.3	45.8	47.3	63.1	Contig812
Contig8168	A	16.77	24.86	10.69	20.7233	8.16	13.4033	15.085	9.59667	14.1267	22.14	31.4467	16.1467	27.0167	13.1633	17.7867	15.63	23.19	14.81		32.8	22.9	20.5	26.8	9.3	20.3	24.6	27.9	28.8	Contig8168
Contig8301	A	28.21	24.16	19.2267	31.4733	21.2333	18.9267	18.16	17.03	23.99	22.96	19.29	22.5733	20.2033	19.9167	19.9467	31.97	68.6	46.63		27.5	24.2	22.1	41.7	23.9	20.9	19.5	17.4	18.3	Contig8301
Contig838	A	55.35	63.56	59.4433	59.3867	54.6433	54.64	69.05	71.6233	60.8067	46.6933	54.2967	59.91	68.0333	54.04	63.6633	69.965	52.84	120.71		86.7	78.9	97	141.6	83	91.2	81.1	77.1	79.5	Contig838
Contig8382	A	175.883	113.79	169.817	89.66	115.32	102.553	73.175	93.3	101.19	107.86	103.34	107.457	114.603	83.6733	55.9367	137.905	163.11	118.99		39.7	71.4	42.9	38.8	40.4	41.3	27.5	32.8	42.6	Contig8382
Contig8387	A	14.48	10.21	13.2433	16.1533	15.4567	16.6867	13.905	15.9133	12.8067	8.95333	14.8767	16.7533	20.4433	7.66	20.3267	16.07	15.62	14.81		22	16.7	21	21	18.2	22.8	18.9	17.5	24.1	Contig8387
Contig84	A	52.8667	57.07	67.17	77.08	74.2067	87.9967	102.695	53.7867	79.7667	95.48	87.5833	56.73	67.7433	124.92	61.33	55.15	47.28	32.22		41.6	38.7	35.5	39.1	46.4	46.6	41.5	47.7	53.6	Contig84
Contig840	A	29.8567	27.96	28.51	59.33	33.7167	25.07	43.195	31.29	32.1333	34.0767	40.28	25.89	33.2133	30.4033	53.5167	32.17	77.24	57.39		95.1	44	73.8	83.4	80.7	69.8	51.2	47.8	48.9	Contig840
Contig843	A	56.2033	25.13	49.63	59.2733	58.45	49.5567	80.14	55.1333	58.5567	48.06	60.1133	53.82	50.2167	48.9	66.4867	55.19	57.26	89.51		86.1	86.1	82.5	87	80.3	89.5	74.7	60	88.4	Contig843
Contig844	A	157.34	116.84	178.68	176.027	195.21	130.627	139.285	114.143	151.463	226.477	254.753	156.397	124.533	186.867	125.693	112.47	166.39	140.44		47	102.4	48.7	45.9	44.9	56.8	64.4	53.1	109.4	Contig844
Contig8443	A	23.2533	17.26	25.7367	26.9733	32.5267	29.7833	35.75	26.13	23.99	43.8933	27.43	21.9133	23.5433	25.12	36.2933	24.395	24.87	25.65		37.8	26.7	45.3	34.6	41.2	41.4	37.8	65	38	Contig8443
Contig8463	A	69.53	64.25	71.01	69.9133	72.1833	71.3	63.905	67.9067	78.39	71.1433	70.4367	67.12	71.1767	65.3833	74.2833	74.99	60.81	74.72		104.2	70.5	117.4	103.7	126.9	120.1	103.7	114.4	94.7	Contig8463
Contig8466	A	39.2233	29.36	23.41	33.4567	25.4	26.8567	27.17	22.1533	27.88	24.53	28.8733	29.0033	35.0833	29.97	27	43.25	55.57	52.75		23	39	19.7	21.8	21	24.7	19	24.8	28	Contig8466
Contig8489	A	46.7467	39.25	44.56	58.0367	69.9167	39.4467	54.285	54.1967	49.2467	51.2767	48.4233	43.2133	63.9533	52.2567	59.69	32.515	63.85	42.95		55.5	42.1	73.7	54.6	111.5	60.5	61.2	69.4	55.8	Contig8489
Contig8492	A	18.2433	10	16.21	24.1233	20.5133	17.8467	18.83	14.3667	16.7867	18.3067	18.19	16.1767	14.7	15.1367	17.8633	11.91	20.56	16.91		43	12.4	31.7	32.7	34.8	41.3	46.3	39.9	38.2	Contig8492
Contig8496	A	31.5667	22.45	36.2067	28.1767	32.7233	35.1567	43.095	42.4933	30.01	25.6	28.3333	35.52	49.76	27.2833	28.54	45.99	37.82	65.06		29.4	43.4	41.7	64	37.3	43.9	30	26.9	37.5	Contig8496
Contig8498	A	47.6967	20.97	45.28	34.12	42.16	43.69	55.01	57.3267	47.92	22.3033	30.9967	42.5833	44.3067	29.99	47.16	51.335	51.33	80.39		44.9	52.1	40	50.4	37.8	45.1	35.1	26	31	Contig8498
Contig8499	A	46.5467	21.12	37.8433	57.15	47.4867	35.61	59.83	41.5067	44.93	35.78	49.67	41.64	41.6167	37.5967	57.9333	43.55	68.88	86.14		78.9	69.3	71.9	76	70.8	74.1	69.4	55.5	70.4	Contig8499
Contig8511	A	46.68	23.26	35.4967	47.7433	37.25	46.3867	23.555	30.6833	38.0733	34.2	43.1067	37.3733	29.5867	31.1067	40.7833	39.085	51.98	74.06		81.2	68.3	77.6	79.1	58.9	76.7	79.4	65.2	78	Contig8511
Contig8520	A	28.6533	20.44	23.9967	19.7467	29.3267	22.3567	21.57	20.25	24.4833	24.2767	25.83	24.8167	23.1567	22.79	25.4733	20.145	15.61	13.6		48.7	18.3	49.2	31.7	39.4	46.6	49.3	43.2	52.6	Contig8520
Contig8526	A	22.9567	20.03	20.63	26.0433	25.5767	23.7	32.58	25.3767	27.2267	21.0833	25.3133	27.27	28.4867	22.16	31.5933	22.62	24.38	42.11		40.2	31	37	50	40.8	41.3	35.5	33	34.4	Contig8526
Contig8527	A	105.59	94.29	98.76	123.953	103.657	108.26	179.855	106.28	98.99	79.18	125.197	97.26	118.467	100.323	113.763	125.115	75.93	119.47		136.4	128.2	133.8	160.6	150.8	146.3	123	119.3	138.5	Contig8527
Contig8529	A	251.263	131.91	131.617	105.29	186.82	96.6033	99.435	144.993	148.533	162.233	149.78	135.213	132.927	119.24	121.79	154.14	20.1	18.2		460.6	98.9	547.4	379.1	467.5	483	475	435.1	584.2	Contig8529
Contig8547	A	50.5233	34.05	45.6167	61.0333	54.7267	52.4267	59.02	49.6733	46.58	51.4933	55.7867	49.0767	53.5733	49.9	54.6667	57.15	74.28	76.52		77.9	63.2	82.8	89.3	91.4	91.4	80.8	69.6	81.7	Contig8547
Contig8548	A	33.01	27.79	31.85	40.58	36.2533	35.6867	46.245	33.0633	29.72	28.7733	45.9467	30.34	37.93	30.5267	45.43	37	33.87	42.1		54.4	48.2	55.8	51.3	51.8	52.1	47.4	47.2	50.9	Contig8548
Contig8577	A	29.1667	23.94	26.4167	34.96	35.5433	29.27	26.225	24.21	28.52	27.61	41.8167	28.3567	31.46	27.8467	29.41	31.485	42.41	37.58		50.5	33.7	44	41	48.3	45.5	35.8	34	41.5	Contig8577
Contig8583	A	36.9633	21.5	32.6667	41.0967	35.91	31.1833	60.7	35.8733	35.54	29.7133	38.06	33.9167	38.4233	35.1967	39.96	35.665	34.97	47.66		51.6	44.9	47	46.5	45.2	48.8	51.4	41.7	46.1	Contig8583
Contig8584	A	74.3633	68.58	65.96	74.5167	72.82	73.99	68.65	94.9433	71.3967	67.9933	69.2567	65.9033	94.6833	71.53	94.9133	79.51	75.32	122.95		174.2	81.3	192.3	157	173.7	171.9	153.8	178.3	164.5	Contig8584
Contig8622	A	50.29	40.26	51.14	46.71	57.3333	54.9933	55.56	45.2467	59.09	65.3633	57.53	55.57	47.4367	54.3767	44.12	63.47	42.17	66.2		44.1	63.5	56.4	50.1	48	46.6	33.7	38.4	40.5	Contig8622
Contig8637	A	32.8867	30.52	36.6133	37.57	37.3433	35.27	46.045	36.62	33.3867	33.1567	45.4967	34.15	35.28	30.1067	36.49	42.28	48.97	51.05		56	51.7	53.2	50.1	55.8	56	50.9	41.5	46.5	Contig8637
Contig8638	A	66.64	82.62	73.9667	55.9567	73.9733	59.7033	75.855	83.7833	106.727	90.07	85.5233	78.1567	76.9567	66.0767	82.6733	77.17	60.84	44		45.7	50.2	48.3	55.9	51.2	51.9	46.2	61.4	56.7	Contig8638
Contig8642	A	46.69	38.18	34.2367	32	37.3667	37.12	32.55	31.17	37.7733	41.4	48.0933	39.2667	32.39	35.5267	46.0967	36.36	43.07	19.1		36.8	39.9	38.9	33.2	31.7	41.2	43.8	47.8	41.9	Contig8642
Contig866	A	71.0933	66.7	60.3	74.45	77.8633	77.1833	123.665	64.6333	68.8733	69.22	72.3067	65.3767	85.8767	69.48	64.1567	84.2	98.78	268.35		139.2	288.5	110.8	169.5	149.4	131.6	91.4	95.8	94.4	Contig866
Contig8685	A	38.1167	21.25	30.3767	34.8267	32.18	30.4267	35.31	29.51	31.3433	27.99	32.1067	27.1567	28.81	30.93	25.3933	33.98	48.98	44.8		43.7	27.6	40.3	37.1	42.5	41	29.6	28.6	40.3	Contig8685
Contig8691	A	25.57	19.91	30.67	28.57	26.0267	20.3033	10.45	16.16	17.1667	19.0667	18.5567	16.9767	20.1667	23.9467	14.91	16.59	50.29	19.58		11.5	9.9	16.9	8.3	10.8	11.9	8.5	11.5	10.9	Contig8691
Contig870	A	57.0267	32.84	57.8967	62.32	60.66	54.2333	72.22	61.8233	63.72	66.09	68.66	50.9967	60.9567	70.5833	63.8467	53.205	63.3	60.83		75.1	54.1	82.3	68.9	76.4	80.8	66.1	65.1	68.3	Contig870
Contig8706	A	84.46	60.23	79.6733	76.1533	76.0833	73.8233	117.55	69.3833	78.37	72.18	61.5233	61.48	71.7933	76.74	57.4233	67.65	53.5	66.04		31.5	60.4	36.5	43.7	39	37.6	21.6	33.4	31.2	Contig8706
Contig873	A	39.0033	55.53	42.7267	54.0767	46.3967	49.4567	61.905	43.9267	50.8533	54.48	55.3733	49.62	46.8133	45.0367	49.1433	49.84	84.29	68.86		114.9	64.9	111	77.9	90.5	104.7	95.6	95.9	81.9	Contig873
Contig8732	A	38.5533	31.52	24.6167	28.46	34.3833	36.32	25.035	26.9633	31.4733	34.2067	39.2733	26.0033	38.6033	32.8167	35.36	24.215	88.5	20.85		51.2	32.7	56	41.5	56.9	53.8	54.5	47	54.5	Contig8732
Contig8735	A	21.4467	15.5	17.94	14.72	18	19.97	16.075	19.0433	16.5733	13.1733	15.81	17.44	14.54	16.83	17.4667	24.59	19.78	18.66		24.1	18.2	21.5	18.7	24.6	24.2	17	18.5	20	Contig8735
Contig8738	A	12.0933	10	10.8333	11.3067	12.0067	11.0467	9.8	10.1367	10.3	11.21	15.6833	9.27667	10.4867	10.2133	13.0333	9.555	6.59	7.37		21.1	11.5	20.4	18	22.6	22.7	24.4	21.1	24.4	Contig8738
Contig8743	A	67.5933	30.06	73.4233	71.96	51.4367	59.4767	112.595	84.9333	82.4233	54.74	57.3167	43.6933	73.38	71.6167	43.2867	69.175	97.45	78.69		9.5	26.2	16.4	9.9	13.4	11.3	14.5	19	13	Contig8743
Contig8763	A	30.5033	29.59	33.0233	39.3867	29.79	23.59	23.73	19.7033	30.7833	33.3967	32.9367	22.2867	28.29	25.2667	27.4167	24.695	33.26	35.87		39.4	37.7	38.3	40.7	38.7	40.1	30	33.1	38.5	Contig8763
Contig8776	A	29.92	22.9	28.5533	32.4633	34.82	28.2333	28.11	29.0867	28.9433	28.7767	30.8567	33.3233	34.8567	29.81	34.7333	28.945	32.05	33.04		58.8	34.8	54.7	46.1	58.1	59.8	55.6	48.4	51.7	Contig8776
Contig8815	A	226.96	256.59	248.93	246.493	198.427	185.273	200.18	273.433	169.253	169.263	127.553	200.287	222.42	210.313	193.953	215.135	312.82	157.15		92.4	201.9	102.4	142.3	84.4	93.3	73.6	83.3	58.5	Contig8815
Contig8823	A	178.973	120.38	123.94	133.467	146.62	116.317	192.445	110.687	144.693	168.93	158.283	137.577	114.777	163.693	109.533	143.855	102.84	105.27		29.5	109.1	24.1	25.7	20	26.2	23	34.2	49.4	Contig8823
Contig883	A	23.9267	15.3	22.77	26.1867	26.9933	28.2567	34	28.67	26.2433	24.23	28.2033	24.4967	25.02	24.6833	31.2533	25.55	27.14	33.39		42.2	31.4	42.1	38.3	44	48.6	29.9	34.8	41.6	Contig883
Contig884	A	90.1667	109.05	72.3867	84.49	81.38	75.8867	118.355	76.88	93.24	81.86	94.0067	70.8833	83.7	92.7533	88.83	95.52	107.32	101.76		116	106.1	115.6	103.1	121.2	112.5	117.6	109.2	117.7	Contig884
Contig8852	A	13.6067	11.07	10.58	9.81667	11.9367	12.6133	19.835	15.4767	9.19667	7.88333	12.1333	14.0033	22.4467	14.6567	15.1967	14.425	15.22	6.32		40.2	9.6	36.4	31.8	39.1	38.8	40.9	36.1	32.8	Contig8852
Contig8857	A	10.2	9.04	9.12667	11.26	13.3133	10.8	8.63	10.6633	10.35	13.5	13.34	11.0167	12.88	12.11	12.7933	7.965	8.3	7.69		39.2	9	41.4	29.3	43.7	40.2	34.5	38	31.9	Contig8857
Contig886	A	55.0767	51.93	88.0667	146.04	91.3133	74.99	74.98	68.85	94.8133	137.177	121.19	67.9033	79.4033	98.5667	100.117	45.805	198.54	92.68		105.7	51.1	108.6	117.4	130.3	123.3	165.9	140	120.3	Contig886
Contig8863	A	39.1833	57.37	27.8267	26.9333	37.69	25.15	17.955	22.3267	28.2733	27.7867	35.2867	20.6367	37.0667	27.5267	17.5367	30.17	28.34	20.16		14.6	31	16.6	15.1	14.1	13	15.7	15.3	16.6	Contig8863
Contig8869	A	156.797	173.19	103.267	85.6267	132.333	114.89	79.725	83.6467	77.78	80.8733	141.893	111.807	164.7	86.0933	81.2767	99.99	53.95	43.37		113.2	128	96.2	76	133.8	124.6	122.1	99.6	132.7	Contig8869
Contig887	A	148.423	118.24	111.04	123.92	129.017	115.8	154.015	103.187	95.2233	112.507	137.983	108.913	133.26	119.547	95.7767	95.865	62.62	68.8		161.3	103	152.6	121.1	149.8	150.3	149	141.6	159.5	Contig887
Contig8870	A	105.717	214.94	165.847	175.69	258.39	189.73	180.875	115.177	103.487	143.877	223.6	151.52	207.347	143.437	250.203	116.97	79.43	78.14		176.6	135.9	186.9	218.2	189.1	194	188.4	180.3	175.2	Contig8870
Contig8875	A	42.89	29.29	36.4533	57.2533	68.8767	35.6	50.49	41.7167	37.9133	45.2067	57.2233	45.4133	39.8733	35.53	48.1233	37.225	44.89	52.82		76.2	45.8	91.8	82.1	86.8	89.2	73.3	64.2	96.2	Contig8875
Contig8876	A	112.937	109.22	106.897	102.11	90.8167	80.8833	45.785	74.3033	94.87	75.4033	95.4033	96.6133	67.57	101.283	92.5333	73.18	80.06	20.61		40.6	59	40.5	36.6	30.3	39.2	46.3	34.7	43	Contig8876
Contig8879	A	38.0133	34.99	42.39	36.5967	32.0667	47.08	28.39	44.6833	51.9967	25.0567	31.4733	31.1133	41.79	36.28	34.7167	43.62	37.4	51.28		31.7	28.3	38	34.1	26.6	30.5	29.5	28.2	28.8	Contig8879
Contig8887	A	188.77	107.91	189.77	180.487	203.713	185.71	225.35	214.127	250.477	157.97	154.687	200.343	149.103	167.327	242.663	255.35	180.13	360.29		184.8	272.8	205.3	261.4	191.9	234.9	219.3	168.6	227.8	Contig8887
Contig8899	A	200.63	131.43	100.017	252.557	114.277	147.757	195.315	152.523	209.467	160.827	195.657	208.867	152.407	178.43	243.643	230.215	341.87	238.9		365.9	231.8	528.3	390.2	420.8	479.3	452.8	359.6	458	Contig8899
Contig8905	A	105.507	132.83	89.44	112.723	86.0667	89.4367	80.36	79.84	84.12	85.9967	114.16	80.5467	110	90.4933	103.1	88.385	169.15	73.66		125.3	97.3	130.6	94.8	117.2	112.7	101.3	108.3	109.4	Contig8905
Contig8913	A	29.31	23.38	46.1633	58.1867	59.5267	34.3267	16.175	37.6133	32.3567	29.36	43.99	33.1033	64.03	40.5633	64.57	22.595	231.59	19.59		152.4	37.9	130.2	92.4	99.5	96.7	85.2	69.7	80.6	Contig8913
Contig8917	A	79.61	95.72	101.917	114.66	95.4	96.9267	99.445	97.5833	99.28	97.51	101.93	90.2267	88.1	82.9333	110.743	87.21	147.52	170.23		126.1	139.4	148.4	128.6	122.2	131.3	149.8	130.8	126	Contig8917
Contig8927	A	33.51	41.72	33.0833	37.2767	31.93	39.7933	44.045	43.4733	40.7633	30.6	31.5833	36.7767	35.4433	36.0433	39.0667	47.4	37.81	54.35		56.4	46.2	50.7	60.4	57.7	56.2	40.3	42	39.9	Contig8927
Contig8931	A	77.1167	98.81	61.8167	59.1967	81.3	51.4533	30.445	44.0267	73.08	96.4933	73.32	51.9467	41.4833	55.4833	62.4467	22.16	103.88	11.19		91.9	46.5	81.4	56.2	70.6	78.1	89.8	81.1	78.2	Contig8931
Contig8946	A	50.68	65.57	31.7	51.9667	75.7467	53.6267	70.12	34.3233	46.61	50.1633	63.02	58.1667	41.1167	53.2667	48.5367	45.85	46.67	28.65		61.5	43.8	52.1	47.8	64.5	60.4	58.1	64	66.3	Contig8946
Contig8964	A	131.643	158.75	128.397	135.147	157.247	164.533	208.28	157.02	148.087	128.843	156.89	149.01	138.78	149.197	164.127	166.28	196.41	200.83		227	158.7	251	225.2	208.8	255.6	277.2	271.2	313.7	Contig8964
Contig8965	A	986.42	806.1	1132.34	927.067	1026.22	826.697	809.355	821.303	775.753	789.98	897.227	826.963	895.637	809.75	832.397	875.72	478.37	695.4		407.4	822	435.8	541.5	381.1	440	380.5	450.1	554.8	Contig8965
Contig8987	A	44.2467	33.49	50.0433	53.9133	48.0167	51.0867	92.125	60.8433	48.0367	36.65	58.9467	53.82	60.5433	50.1267	60.8033	50.16	47.05	57.43		62.9	63.9	59.2	64.4	62.2	60.1	50.7	51.7	60.6	Contig8987
Contig8988	A	412.433	547.84	542.66	386.493	556.62	410.647	218.705	339.44	312.54	558.453	438.277	327.927	416.667	433.177	296.163	250.195	200.95	184.23		210.6	228.7	282.7	150.6	218.9	198.6	213.7	264.7	226.1	Contig8988
Contig899	A	129.48	93.23	107.827	107.79	157.207	92.9633	76.74	64.2967	82.9633	94.0667	145.927	92.3567	83.46	102.187	92.76	78.13	72.35	57.44		65.4	92	64.2	52.2	60.8	62.5	64.4	55.6	77.2	Contig899
Contig8990	A	88.5767	134.29	86.7367	152.637	87.7867	102.047	109.65	98.6467	121.627	109.773	83.6067	88.6567	134.217	90.0533	126.787	122.06	152.22	119.09		82.6	135.8	70.8	189.3	82.4	85.3	48.1	83.7	71.7	Contig8990
Contig8998	A	45.47	39.13	37.39	56.0133	53.28	46.4833	40.915	35.5767	49.0133	49.67	28.1933	45.4033	48.6767	48.4767	53.4467	42.685	65.86	48.97		68.4	49.5	62.9	57.4	83.1	73.4	86.4	67.6	34.6	Contig8998
Contig9017	A	85.4667	142.2	116.857	102.78	162.883	112.643	59.86	131.023	68.7	90.5533	131.003	76.2133	127.633	95.67	104.307	66.33	56.93	39.05		66.9	64.7	80.5	71.3	109.7	72.8	72.4	88	94.3	Contig9017
Contig9022	A	103.11	129.85	98.4967	138.1	122.157	96.06	100.885	113.117	99.9933	116.343	141.43	111.207	124.25	104.503	141.077	103.315	129.56	90.16		173.1	120.2	181.3	180.4	158.3	168.1	181.8	197.6	196.5	Contig9022
Contig9026	A	38.1367	26.53	22.7867	29.12	23.8733	32.9667	43.16	33.8067	47.45	28.45	29.54	36.2467	33.7033	35.6133	41.2767	31.55	45.19	44.03		55	24.6	56.2	40.3	40	52.8	82.5	52	41.4	Contig9026
Contig9031	A	95.6733	106.21	98.8833	102.007	55.0867	113.143	147.78	91.2933	96.1833	45.9367	106.62	108.823	122.42	83.81	82.7667	118.025	182.7	111.76		77.6	145.9	86.5	171.1	82.4	95.6	77.4	66.2	113.4	Contig9031
Contig9034	A	50	42.38	34.8267	54.66	45.37	39.0367	42.065	52.5333	47.7033	35.5733	43.06	39.7	47.6267	36.0033	48.2167	55.035	61.07	63.9		42	79.7	41.3	68.8	43.2	44.8	40.9	38.4	60.4	Contig9034
Contig9036	A	151.353	187.77	220.837	186.363	207.623	203.563	193.38	283.703	164.103	163.077	216.433	186.53	211.457	133.86	256.997	227.295	104.62	281.99		434.1	216	690.7	609.3	594.2	578	422.4	489.1	459.1	Contig9036
Contig9043	A	14.1233	14.69	23.7367	22.13	23.0667	12.18	23.95	13.1733	13.3967	13.5967	32.02	14.0167	23.86	12.4333	23.0367	10.67	24.74	15.43		23	18.6	39	23.9	25.6	22.1	24.4	21.9	26.8	Contig9043
Contig9048	A	74.3267	45.83	65.2433	53.2333	83.6867	73.5733	79.76	62.1433	64.4567	74.5933	72.7867	68.8767	68.6067	86.5167	48.5833	54.195	37.83	37.71		31	47.2	33.3	22.7	25.7	34.2	25.4	36.5	39.3	Contig9048
Contig9051	A	69.3933	52.4	72.7033	84.72	84.7333	90.3733	56.67	84.9733	67.6033	69.61	84.1333	67.8	75.4867	76.88	77.3233	55.38	67.05	95.14		88.9	54.7	86.3	71.5	83.3	81.4	79.6	70.1	73.1	Contig9051
Contig9064	A	112.577	97.22	55.1633	103.973	146.507	103.473	136.235	107.13	110.93	93.92	101.323	98.6733	108.217	105.48	101.427	115.9	91.64	114.72		102.8	110.3	56.3	113.9	134.2	107.6	90.5	94.1	107	Contig9064
Contig9072	A	138.313	148.21	249.21	166.133	202.39	236.993	197.745	207.657	161.02	163.923	177.46	170.917	184.803	155.85	227.673	145.705	175.59	161.08		178.9	177	218.8	149.9	213.3	199.6	199.3	203.3	186.2	Contig9072
Contig9084	A	64.61	21.25	110.047	138.56	155.29	68.3033	98.6	106.06	100.297	181.03	108.113	108.88	69.3233	126.6	99.2933	50.355	95.21	76.81		15.6	12.5	30.6	19.1	16	27.5	37.1	36.2	27.7	Contig9084
Contig909	A	53.2433	73.13	42.8267	53.1633	47.7133	59.2867	57.86	28.8	34.9767	39.65	60.68	39.4967	44.36	42.0933	47.3167	41.19	33.77	22.63		19.8	32	19.1	19.3	17.8	23.5	21.5	21.1	24.3	Contig909
Contig910	A	50.1867	58.35	46.3867	47.8767	36.46	39.36	39.47	45.5333	41.1433	46.1367	45.98	45.78	62.7033	36.7	48.89	40.42	62.6	32.81		40.8	41	43.5	46.5	41.8	38.5	42.9	47	38.9	Contig910
Contig9103	A	43.8367	64.18	35.32	36.4867	32.84	29.7433	27.005	26.5867	41.6767	26.0733	30.5267	19.6033	41.2367	24.1533	28.66	22.19	48.01	10.29		24.4	38.6	24.2	23.8	22.7	22.1	16.4	24.8	22.3	Contig9103
Contig9112	A	32.39	24.73	107.003	54.58	35.84	31.1	32.49	59.3333	31.8133	32.7767	68.06	29.9833	69.9733	29.92	44.3633	27.67	49.89	37.7		66.2	32.1	131.4	67.9	58.5	71.1	44.9	44.9	91.4	Contig9112
Contig9116	A	107.07	101.21	41.9567	57.1767	47.3067	79.6867	99.73	38.8	73.3667	58.28	79.8333	72.1067	80.5133	57.0833	47.2733	114.355	80.46	88.92		34.2	103.4	18.3	25	12.9	20.2	4.3	13.1	5.9	Contig9116
Contig9131	A	23.7033	35.56	9.77667	17.4567	15.1567	16.1	18.15	21.1333	14.7633	17.1033	10.1867	14.0333	28.3	23.33	25.6567	34.015	32.33	12.1		40.8	25	24.2	22.8	33.1	43.6	33.6	38.6	16.3	Contig9131
Contig9138	A	57.3367	41.29	62.1433	57.6167	49.63	44.16	64.825	54.14	52.3967	38.8	41.2	54.3433	55.0633	44.4933	51.0467	62.87	81.25	87.71		52.7	74.2	55.9	65.4	46.7	48.2	34.6	40.7	49	Contig9138
Contig9147	A	15.62	18.59	14.3133	18.6767	21.4767	16.0867	14.085	14.2967	17	16.7333	23.4467	15.1267	14.2867	15.16	18.3567	15.22	11.05	5.33		15	10.4	20.2	13.6	19.9	15.9	15.5	18.1	18	Contig9147
Contig9157	A	25.3667	24.29	13.2433	19.8933	24.98	16.9033	20.785	19.75	23.26	18.6767	21.89	14.7967	13.6733	19.2867	19.5467	21.01	20.33	20.49		35.7	19.8	32.2	29.6	42.9	31.9	35.5	33.7	25.8	Contig9157
Contig9162	A	35.5567	30.98	53.95	50.1267	46.0633	44.6633	53.76	68.4667	40.83	43.9533	25.52	41.9233	59.7967	46.6667	51.3433	44.225	57.87	78.12		64.3	54.2	69.2	60.5	61.6	67.2	58.2	58.1	40	Contig9162
Contig9163	A	17.8567	13.79	17.4867	23.3167	22.2767	19.7833	19.975	20.5333	15.54	17.33	26.1267	18.6967	19.1667	16.73	24.56	17.57	27.93	21.5		29.7	21.2	27.8	28	33	29.3	24.5	25.5	27.1	Contig9163
Contig9170	A	57.1433	48.28	51.5667	65.9367	67.5633	55.2	40.59	43.4333	45.17	40.3967	90.8433	46.6067	52.5633	39.4033	49.2733	58.775	78.5	47		72.5	53	52.5	56.9	83.2	65.4	66.3	60.3	72	Contig9170
Contig918	A	47.68	49.63	35.8233	55.0533	51.9433	71.9767	67.18	67.2267	53.2533	43.9067	53.0167	56.6533	47.56	54.83	66.7433	69.215	37.47	55.33		94.9	58.5	90.3	114	128.4	119.3	106.5	118.5	106.2	Contig918
Contig9192	A	25.6033	19.76	17.17	36.0133	26.95	31.6167	33.82	17.6067	25.3467	19.6667	24.3067	24.2867	24.0033	13.2467	28.11	21.975	44.45	25.13		49.7	25.3	37.4	47.2	41	38.7	60.5	60.7	52.1	Contig9192
Contig9197	A	23.3733	26.66	23.3567	30.8933	25.3233	21.7533	25.025	19.6367	23.56	22.3267	31.5933	22.0433	27.2167	22.4633	25.6933	23.995	38.62	22.61		34.6	24.3	32.4	29.8	33.4	30.8	31.9	31.2	32.4	Contig9197
Contig920	A	51.93	49.53	63.3633	65.65	76.38	64.8567	80.055	64.16	53.24	47.9933	73.84	59.9367	73.4533	46.49	65.1933	56.795	57.24	74.17		76.4	70.1	82	88.2	84.3	87.9	74	65.8	90.2	Contig920
Contig9203	A	104.333	77.11	77.9333	70.4767	90.2033	93.6233	110.585	64.2133	84.2233	78.1467	83.0267	79.8633	65.0467	82.75	83.6933	95.955	67.68	93.74		75.9	102.3	91.4	68.5	78	87.4	74.9	70.4	88.9	Contig9203
Contig9213	A	58.6933	40.03	61.2967	85.9	55.68	66.7367	99.97	50.5433	98.8467	38.57	53.5633	53.0667	57.1267	41.09	80.3567	45.755	97.06	79.52		91.5	70.4	94.4	120.2	105.8	102.9	82.4	68.9	74.2	Contig9213
Contig9218	A	35.2233	35.77	28.0567	33.1067	32.7867	37.1433	22.79	26.5967	42.7933	34.46	37.2433	32.2433	36.3433	30.2633	32.65	33.705	34.45	32.22		35.3	40.9	37.9	47.8	39.8	33.4	27.7	26.1	30	Contig9218
Contig923	A	20.47	48.4	9.04667	19.8267	19.5267	14.03	13.485	12.6333	27.5533	22.8433	24.3067	17.7933	14.51	22.0133	26.87	17.03	16.16	9.35		53.8	17.8	52.9	86.6	60.8	53	56.6	83.4	53.9	Contig923
Contig9244	A	33.4667	24.16	42.2667	37.9067	39.7867	41.2533	41.825	53.82	38.83	31.91	38.6567	40.7067	41.3567	32.0833	58.97	46.9	38.28	60.44		61.5	57	67.7	78.5	69.7	66.7	51.3	46.8	61.2	Contig9244
Contig9245	A	78.1233	60.67	51.2567	75.42	77.3233	73.3533	95.58	70.76	67.2533	68.8467	77.1333	55.15	69.4867	66.9967	77.9767	71.825	73.37	82.56		127.6	67.6	97.1	101	120.8	124	104	102.4	101.6	Contig9245
Contig9247	A	63.3233	70.39	67.6733	59.28	55.0467	63.0033	72.75	78.44	71.4233	59.36	67.27	61.4733	66.0667	62.0033	100.397	62.89	79.8	62.06		77.5	81.7	72	79.2	65.6	75.8	67.3	74.8	60.9	Contig9247
Contig9258	A	13.7867	5.53	8.90333	18.6733	12.6667	12.52	16.365	10.9333	12.2467	9.87667	15.8033	11.9	12.5633	12.9267	19.69	13.65	18.38	14.92		24.7	18.5	23.6	22.5	19.3	25	23.4	17.7	25.2	Contig9258
Contig9280	A	24.6467	26.35	21.8733	30.1233	26.69	18.7833	14.44	18.1167	17.3	23.99	24.3	15.84	21.34	21.1467	23.53	16.11	36.95	14.29		41.8	24.3	31.3	34.7	39	39.4	40.5	36.4	31.2	Contig9280
Contig9321	A	433.42	312.29	614.757	375.18	608.253	341.767	194.155	299.553	356.117	438.823	484.66	418.053	393.33	332.5	415.623	230.595	282.43	190.02		280.7	383	473.4	248	300.5	307.2	323.1	310.4	343.4	Contig9321
Contig9327	A	96.1333	42.79	83.9067	101.637	46.38	90.1333	131.45	114.517	112.833	80.8767	99.3533	102.02	101.8	82.1767	146.357	109.045	129.14	123.52		136.2	126.7	136.2	135.1	58.4	139.5	149.5	123.3	147.8	Contig9327
Contig9339	A	120.07	166.29	117.54	135.983	89.41	138.667	180.77	160.237	120.647	81.6733	118.263	132.327	215.987	130.253	135.383	164.725	74.99	115.02		147.1	163.8	131.9	194	131.9	142.2	130.1	137.4	129.5	Contig9339
Contig9361	A	30.13	26.16	24.5967	37.1	31.16	30.6867	32.52	29.34	29.1667	24.69	35.61	28.7633	31.3667	28.7667	36.8033	27.445	41.21	33.21		55.6	36.9	53	53.2	55.8	54.6	47.7	43.6	48.8	Contig9361
Contig9364	A	89.7033	51.38	76.5967	59.6333	58.8967	69.55	80.945	88.6133	80.96	67.2633	68.5967	78.76	79.47	80.56	58.4867	89.8	28.19	87.83		31.5	107.3	45.2	91.2	47.1	48.7	20.4	36.7	51	Contig9364
Contig9365	A	94.8367	116.72	75.6167	99.8833	127.6	83.6067	171.07	71.94	96.2867	116.433	103.223	78.7567	79.3767	132.277	119.723	81.555	104.85	44		29.4	92.7	14.5	23.9	30.4	30	39.1	38.1	43.5	Contig9365
Contig9368	A	43.54	78.34	41.4467	42.7067	34.4667	29.4867	18.095	23.54	37.5267	47.7567	38.49	27.4367	42.7267	34.1033	35.5933	14.45	50.47	16.14		42.7	33.3	34.2	45.6	36.4	36.1	36.4	43.3	35	Contig9368
Contig9372	A	185.64	243.41	161.48	266.3	249.283	231.657	236.11	233.94	168.727	214.46	262.903	252.063	236.18	198.873	279.523	178.81	138.76	158.54		258.1	207.7	243.1	252	288.6	283.3	319.4	341.3	295.7	Contig9372
Contig9373	A	40.12	41.51	77.76	51.12	49.46	50.3233	44.375	55.9333	41.62	33.23	41.6033	35.1433	49.1067	54.6433	38.85	50.985	55.67	31.56		8.3	72.7	8.3	20.8	14.2	16.6	8.7	8.9	16	Contig9373
Contig9376	A	31.5567	21.14	24.4533	28.84	21.0267	44.3333	32.44	35.4733	45.1733	16.7833	18.9667	24.9233	26.5767	19.8033	26.2167	43.02	44.34	35.21		30.9	34.7	31.3	35.3	31.9	32.8	27.9	27.2	29.9	Contig9376
Contig9379	A	415.917	382.59	592.293	296.773	480.617	385.693	208.87	238.79	326.877	541.063	331.193	333.263	281.497	362.807	217.847	270.48	224.14	152.14		80.2	177	101.8	69.7	83.2	88.8	81.2	114.4	113.7	Contig9379
Contig9382	A	227.937	355.11	283.717	239.547	225.11	203.057	151.62	166.683	142.553	177.16	119.7	194.583	220.003	188.83	150.74	166.995	70.61	64.36		42.6	148.6	61.6	41.4	41.5	48.3	55.8	57.5	40.5	Contig9382
Contig9386	A	66.7067	40.21	82.1167	45.2733	80.06	36.31	16.87	31.25	60.07	79.82	53.0067	77.6433	37.8133	54.8567	56.2733	48.05	29.25	13.33		124.8	20.1	110.1	83.2	96.6	116.6	139.6	100.4	130.5	Contig9386
Contig9390	A	59.18	45.87	47.9633	62.7367	56.5067	44.9833	44.315	76.2367	42.7967	40.39	48.3567	58.4467	71.5367	37.35	42.9167	58.89	54.46	47.74		34.4	41.4	43.5	40.4	50.1	41	38.4	46.9	37.9	Contig9390
Contig9411	A	56.94	54.5	44.3267	41.9067	38.8867	43.8533	43.7	64.3833	47.7633	36.3333	37.3467	39.5567	66.95	39.52	42.1433	68.275	46.02	45.63		40.3	50.9	41.8	41.9	41.3	41.2	35.2	43.8	37.6	Contig9411
Contig9417	A	25.9	19.63	23.0733	27.31	28.06	25.5167	49.565	28.7633	27.3933	26.7467	28.1533	25.9467	30.4367	31.69	33.1667	32.865	29.59	30.76		46.4	27.8	46.3	44.4	51.6	47.2	47.4	50.2	44.8	Contig9417
Contig9425	A	20.99	30.06	30.8267	30.7767	30.2733	23.1633	37.25	39.6267	23.91	29.8467	29.11	23.1867	32.4333	33.3733	31.43	26.08	22.22	22.05		17.9	13.8	23.3	16.4	22	20.3	21.1	27.9	23	Contig9425
Contig9490	A	44.57	27.72	26.61	33.9733	22.76	35.2733	16.18	29.26	32.3233	25.4433	11.4333	26.95	24.7333	27.82	17.9867	36.32	38.76	34.99		18.8	17.6	20.9	16.5	18.3	17.9	15.3	18	8.1	Contig9490
Contig9491	A	12.8933	17.14	12.6333	14.4167	14.19	15.8367	12.71	12.9867	10.4667	11.84	12.8667	9.89	13.5567	12.2933	7.66	12.69	7.53	7.21		22.1	8.9	16	15.9	21.4	17.7	20.3	20.1	15.3	Contig9491
Contig9503	A	40.9933	26.85	38.5233	46.12	46.6367	37.0633	54.68	46.51	46.43	39.21	42.8867	42.2733	42.0967	36.1833	47.4467	41.65	45.73	71.46		58.6	66.4	60.9	67.5	59.6	61.8	53.4	46.1	62.1	Contig9503
Contig9506	A	45.6833	49.31	63.22	31.9767	32.99	45.9167	27.77	44.3233	41.97	33.55	41.0333	33.42	54.5867	33.86	39.1433	55.545	39.6	41.01		33.3	46.7	40.8	31.1	31.6	32.8	26.5	28.1	32.7	Contig9506
Contig9509	A	39.1967	21.92	38.1133	32.38	39.8667	36.52	61.88	46.33	40.39	32.5333	31.2733	37.3667	41.7633	32.3933	48.24	36.56	40.31	66		59.2	54.2	57.9	53.3	54.1	60.4	41.3	40.2	47.8	Contig9509
Contig9516	A	17.5867	20.57	11.8833	19.17	26.4167	19.1833	19.525	22.2967	16.0967	16.6767	9.20667	16.88	18.0533	19.2967	16.6233	21.535	30.7	21.49		34.1	31.5	50.8	37.1	58.5	46.4	25.4	29.4	21.1	Contig9516
Contig9518	A	10.66	8.95	11.0567	8.94667	11.7867	17.9833	19.955	22.2667	17.6467	7.07667	10.01	12.3567	15.0833	8.34	21.18	25.605	10.94	17.33		44.9	18	62.8	44.2	51.7	50.6	48	51.2	45.4	Contig9518
Contig9524	A	32.8733	29.75	28.44	30.77	30.1	27.7333	20.72	27.12	27.1867	32.4433	29.1633	29.5233	31.7233	31.83	27.0267	34.565	39.78	37.58		40.4	28.1	42.5	33.4	42.3	40.7	31.1	31.8	35.4	Contig9524
Contig9527	A	49.99	43.47	48.0067	43.0733	45.74	41.5567	42.57	55.6267	47.0667	42.4233	44.92	45.0867	52.5633	45.74	53.36	43.52	49.57	42.88		53.8	52.1	53.5	49.8	53.5	53.7	45.1	48.2	42.9	Contig9527
Contig9533	A	128.483	138.91	125.9	201.32	190.11	157.01	180.395	163.84	112.86	126.89	212.027	152.8	168.877	135.287	226.143	145.795	131.5	128.62		205.1	158.6	217	226.1	255.3	216.8	200.9	217.6	191	Contig9533
Contig9539	A	41.3133	21.45	37.4933	42.64	44.0767	35.4867	47.79	39.7233	42.91	35.0067	39.49	38.52	40.11	35.78	51.0667	38.79	55.58	60.56		59.9	58.5	60	58.5	58	61.9	54.6	44.5	56.4	Contig9539
Contig9544	A	211.523	318.8	264.873	150.353	311.25	286.003	108.215	147.653	207.227	367.263	292.56	228.61	164.383	237.61	142.933	168.74	84.84	46.88		69	135.3	79.5	57.7	71.9	74.3	87.7	96.1	125.3	Contig9544
Contig9550	A	30.61	28.22	24.1533	30.11	30.3433	31.4367	26.18	27.3533	27.5933	26.2267	30.6167	27.1633	27.2933	28.8333	32.9567	31.4	36.22	43.21		63.9	38.7	55	46.1	51.8	52.5	45	40.5	48.5	Contig9550
Contig9559	A	78.3067	64.71	57.46	82.3433	81.3433	63.9833	68.32	56.26	59.8567	61.9267	82.1067	63.2167	71.6967	63.9067	88.8667	73.85	93.52	91.19		141.1	88	131.6	117.5	136.7	136.7	118.7	102.5	113.6	Contig9559
Contig9569	A	83.0667	73.56	84.8533	104.04	75.7767	82.9967	81.92	105.037	82.8767	73.8367	85.9667	81.6467	102.373	82.5333	92.3367	90.87	101.89	105.44		87.3	103.2	91.7	116.1	105	93.1	76.8	94.7	78	Contig9569
Contig957	A	33.3233	23.68	32.8433	41.8533	36.0067	31.53	46.42	39.2733	35.3033	32.44	36.93	39.2933	34.2967	32.02	45.0333	37.5	42.72	53.49		51.2	51.4	47.8	58.9	46.7	54.3	50.2	39.1	52.8	Contig957
Contig9574	A	26.2967	16.92	21.6367	18.96	24.7233	29.92	24.24	27.17	24.0467	18.46	20.98	22.53	21.5033	22.6833	25.2	40.9	39.78	33.08		20.4	22.7	24.5	23.9	28	29.2	16.4	22.9	24.7	Contig9574
Contig9575	A	39.1533	27.33	36.9533	41.1867	40.73	36.4533	36.235	35.87	35.5767	30.95	41.8033	36.2267	42.34	35.5667	40.52	39.33	48.91	47.25		40.2	42.2	42.3	40.4	43.6	40.2	43.5	36.9	38.8	Contig9575
Contig9576	A	41.3733	28.03	33.51	65.29	53.7933	44.5667	91.66	49.72	36.34	35.0567	60.42	38.6233	54.29	36.7067	55.75	35.765	47.16	41.92		154.5	42.4	105.2	97.7	125.5	118.1	120	85.1	107.4	Contig9576
Contig9580	A	76.01	60.09	69.28	95.3467	63.37	49.2433	58.14	44.12	66.2333	58.4533	61.1933	43.51	39.98	57.0267	51.8833	54.795	115.38	69.33		58.3	55.8	51.9	63.7	55.5	55.8	46.9	45.5	42.3	Contig9580
Contig9588	A	27.5267	20.83	15.4167	22.96	24.0833	21.23	47.48	18.6	26.3167	23.6867	21.42	26.47	20.4033	22.81	23.1267	29.935	43.66	40.59		37	39.7	39.3	39.7	37.5	39.6	35.8	27.9	38.3	Contig9588
Contig9589	A	52.7933	31.21	59.81	52.2267	50.81	70.2567	86.46	84	57.6133	53.6	48.0033	62.9933	60.9433	59.7767	70.85	71.575	49.09	97.52		62.2	58.3	64.4	83	56	75.4	40.5	51.3	60.7	Contig9589
Contig9593	A	21.9067	17.81	13.6733	16.71	18.8167	22.7333	18.68	11.22	19.3133	20.2067	20.38	16.0767	17.86	18.4667	15.4633	22.115	17.1	14.08		25.8	15.7	14.4	16.8	19	21.3	15.4	18.8	18.1	Contig9593
Contig9597	A	29.0333	18.44	21.7967	29.97	22.6733	18.06	23.8	32.78	29.4967	25.7533	23.0333	19.91	22.44	19.9967	25.75	23.33	27.95	17.64		71	12.4	76.5	38.6	50.1	58.4	21.3	20.6	21.9	Contig9597
Contig9662	A	169.313	153.02	209.213	272.09	193.44	370.473	260.89	327.233	177.093	167.99	100.22	205.917	214.61	196.337	213.98	254.715	254.15	378.96		176.1	186.2	209	333.4	231.3	213.6	162.6	202.8	86.7	Contig9662
Contig9663	A	25.22	24.85	23.53	22.17	23.0033	16.3033	13.18	24.5933	22.9867	21.4833	9.44667	17.2367	24.7333	19.8433	19.31	15.71	24.47	17.09		30.7	20.8	29.1	25.9	27.8	26.7	25.7	23.1	10.5	Contig9663
Contig9667	A	68.33	23.6	101.7	194.393	84.0467	69.5367	94.885	74.27	98.95	169.92	94.0033	101.623	92.4867	74.51	81.38	36.41	319.27	375.39		136.3	363.6	235.7	237.1	153	150.9	200	151	236.2	Contig9667
Contig967	A	79.8133	72.3	62.6467	103.267	94.05	70.61	91.355	70.92	70.5467	72.3333	104.897	76.6967	75.92	74.21	118.24	73.15	116.6	91.68		179.7	96.4	142.4	139.4	149.3	157.7	156.3	137	174.8	Contig967
Contig9670	A	185.253	184.57	167.37	240.443	210.857	127.027	152.715	135.22	142.433	156.593	117.757	167.923	206.173	154.64	245.247	149.04	206.43	141.15		285.9	233.6	274.7	274.2	222.9	243.6	376.9	253.1	187.3	Contig9670
Contig9677	A	32.0267	31.25	30.9133	31.3433	35.5533	34.1967	33.21	33.0033	32.14	32.6433	35.73	34.12	34.44	29.6567	30.3367	33.5	33.88	28.79		60.1	29.6	61.5	47.9	69.2	56	46.8	54.4	54.3	Contig9677
Contig9688	A	61.8167	44.33	49.53	72.9867	64.4067	61.9167	56.88	55.04	63.1933	64.25	58.2167	59.97	62.88	70.5267	62.9033	78.19	67.06	69.4		123.8	51.4	104.1	115.7	132.5	149.4	135.8	148.2	176.8	Contig9688
Contig9691	A	19.4133	9.54	15.8	23.4867	18.71	16.11	21.45	16.8067	14.72	15.18	21.82	17.5367	19.19	21.5467	21.48	21.415	29.62	24.21		40.5	24.5	37.9	35.1	37	36.5	31.9	29.5	33.5	Contig9691
Contig9702	A	20.8667	24.95	22.3067	16.0133	20.8833	20.3133	22.08	24.36	14.99	26.0533	25.4267	18.2	31.5133	16.16	17.8967	21.28	11.71	16.03		19.1	19.1	28	19.3	21.3	20.8	14.3	27.8	28.5	Contig9702
Contig9706	A	44.27	43.35	43.64	49.4067	47.4467	48.4533	70.73	49.7033	44.45	38.0467	54.1233	47.42	45.52	40.8733	53.34	46.37	37.33	64.92		64.4	82.4	67.4	82	74.6	71.1	55.3	55.7	61.3	Contig9706
Contig973	A	38.4333	24.49	48.1533	50.02	39.56	47.87	58.7	58.3333	47.98	32.4067	46.1233	44.3	45.0033	35.8367	51.5367	50.02	49.29	66.98		54.5	61.9	57.6	65.1	62	56.3	49.9	50.2	52.6	Contig973
Contig976	A	43.7967	56.25	38.52	44.4133	50.5933	35.2433	36.815	40.3033	39.3133	51.1933	59.3567	36.84	43.7533	50.0633	45.3467	25.44	25.62	16		106.1	34.7	85.4	67.5	84.2	93	91.6	95.2	97.3	Contig976
Contig9760	A	19.7167	23.57	4.60333	34.9367	28.4	33.6833	70.28	11.5667	26.9133	25.1033	31.0467	29.12	13.0633	36.15	46.86	37.27	38.44	55.67		59.8	49.4	26.1	86.5	71.4	63.5	49.1	58.5	50.6	Contig9760
Contig9765	A	55.1233	32.41	61.0567	74.02	56.15	71.6633	114.77	79.9433	70.3367	50.4033	65.8767	62.8667	81.3	81.34	99.6833	69.305	53.17	124.52		55.3	167.7	72.7	106	70	73.1	49.7	54.8	72.4	Contig9765
Contig9778	A	184.497	39.22	59.4933	77.7633	124.4	91.2033	77.725	54.7767	178.393	37.4967	52.9433	109.41	36.4867	81.35	37.0467	184.1	292.08	106.37		20.4	40.6	12.3	17.8	16.5	13.1	19.6	25.4	16.2	Contig9778
Contig9779	A	451.473	647.16	491.36	307.923	421.883	343.29	248.79	236.263	340.273	375.977	423.75	309.45	312.63	349.897	252.92	246.255	135.42	88.29		98	206.9	79.5	80.2	88.5	96.8	122.6	115.3	148.6	Contig9779
Contig980	A	14.9833	13.82	11.7933	18.64	21.31	16.3333	13.665	13.79	16.35	14.7	24.5067	16.9233	14.5433	14.17	16.4333	12.14	9.47	9.04		50.1	12	62.8	42.2	45	55.9	64.5	46.9	58.3	Contig980
Contig9803	A	102.607	83.09	63.0467	55.8433	62.22	58.2533	45.425	60.4967	81.8033	32.1033	47.0467	83.3067	89.1733	58.0867	50.5933	69.66	44.22	56.4		40.3	78.8	41.2	51.5	44.5	46	36.7	24.4	31.1	Contig9803
Contig9812	A	19.7833	16.49	19.5633	19.8033	21.0933	17.39	19.56	25.6967	21.7767	17.22	20.08	19.4033	21.2	22.83	21.1867	22.69	12.64	12.85		29.1	13.5	34.4	27.5	33.9	31.9	23.9	28.4	25.8	Contig9812
Contig9824	A	32.71	28.47	31.2067	39.0067	25.17	20.08	24.61	35.2267	24.43	20.7367	40.13	30.6933	34.9133	27.63	30.4533	23.065	51.18	31.44		57.8	25.6	48.9	34.1	40.1	31.7	17.8	26.2	28.7	Contig9824
Contig9849	A	45.58	35.97	37.84	31.0933	46.1967	37.4933	34.415	39.88	39.9133	40.5133	36.8	39.18	36.9033	36.85	34.72	49.88	27.39	55.23		28.5	42.7	31.3	32.9	35.3	34.6	24.2	28	28.1	Contig9849
Contig9852	A	91.5733	97.4	115.423	83.2967	97.33	98.12	109.885	97.9467	100.837	100.657	96.2933	94.5533	108.61	96.9533	111.33	95.4	88.45	89.69		123.1	94.3	130.7	102.4	115.7	118.3	122.9	126.9	125.6	Contig9852
Contig9868	A	24.0133	30.82	27.6333	43.3267	26.2867	23.7533	43.71	32.9933	25.6833	20.8767	29.68	20.9233	35.0367	20.9733	27.2	31.285	33.38	34.69		37.7	28.7	43.3	54.6	41.9	41.3	35.8	42.4	45.5	Contig9868
Contig9870	A	116.923	84.41	72.2367	117.647	113.94	103.22	116.175	86.9333	112.547	83.38	82.3333	101.677	65.7633	104.443	94.51	138.685	115.35	193.47		116.2	116.6	88.6	119.6	119	107.7	101.8	99.5	103.8	Contig9870
Contig9910	A	95.51	92.9	123.147	155.77	137.733	142.863	83.075	108.947	119.167	101.84	113.84	90.5	105.26	107.243	122.96	141.01	196.3	152.55		120.1	69.6	130.4	119.5	151.8	144.9	244.4	188.6	165.5	Contig9910
Contig9919	A	36.2067	18.59	23.6367	24.5067	33.72	26.8233	42.46	22.02	29.1467	24.4167	36.5033	27.32	30.3367	22.13	29.67	37.25	40.86	98.3		38.5	161.4	40.8	36.8	43	35	30.1	25.6	43.8	Contig9919
Contig9924	A	43.0867	51.46	37.8733	46.93	43.6067	41.9	30.685	40.6833	47.9133	43.5733	57.1233	45.86	44.2467	38.7433	47.0033	43.68	68.88	56.6		90.5	48.1	85.7	71	84	76.1	70.4	63.1	72.6	Contig9924
Contig9928	A	36.64	32.48	28.8233	27.61	20.8533	26.9733	31.225	28.5367	32.9333	23.3033	25.1167	29.4667	29.7367	24.2867	28.2233	43.585	34.3	42.73		33.3	35	33.5	39.5	33.8	33.2	24.9	27.7	31.7	Contig9928
Contig9935	A	63.4033	62.11	43.04	75.28	64.03	52.15	53.205	46.5333	44.9433	39.79	65.8833	47.07	55.2033	49.6	51.9433	50.79	66.01	56.68		59.1	75.1	47.3	54.8	48.4	45.2	52.9	40.2	49	Contig9935
Contig9941	A	376.6	383.98	290.83	255.19	357.897	290.317	143.75	147.003	249.44	214.1	250.927	217.437	187.047	286.623	152.977	241.525	169.74	125.94		74.3	159.5	79.1	65.6	76.1	82.3	70.1	64.9	94.1	Contig9941
Contig9945	A	20.4	13.83	18.5267	28.3733	21.1267	18.01	21.58	17.83	16.9867	16.41	25.19	17.16	21.2633	16.81	24.0767	16.475	29.59	19.62		35	22.1	37.3	46.4	40.1	37.4	35.5	30.1	34.8	Contig9945
Contig9994	A	24.4567	23.15	22.5967	28.9267	28.3633	35.55	24.925	25.08	25.57	24.9433	27.8333	26.8467	25.4833	28.02	25.8133	30.395	30.38	27.87		45.5	29.4	44.4	42.2	51.8	47.3	43.2	38.5	37.4	Contig9994
Gene	Y:X:A	Controls	M441	EGP4	EGP14	EGP15	EGP16	EGP17	ESS1	ESS4	ESS5	ESS7	ESS8	ESS11	K034	GPSS1	ESS10	M51	mut3-70		Controls	M441	EGP4	EGP14	EGP15	EGP16	ESS4	ESS5	ESS7	Gene
